# Supplementary material for: Deficiency of a novel lncRNA-HRAT protects against myocardial ischemia reperfusion injury by targeting miR-370-3p/RNF41 pathway
Source: Front Cardiovasc Med. 2022 Sep 12;9:951463. doi: 10.3389/fcvm.2022.951463 (PMC9510651; doi:10.3389/fcvm.2022.951463)
Supplement: Supplementary file 2 [file Table_2.XLSX]

## Sheet: nor1,nor2--8h1,8h2.all.new_lncR
transcript	Position	Strand	Ctr1_RPKM	Ctrl2_RPKM	H/R1_RPKM	H/R2_RPKM	log2(Fold_change)	p-value	q-value
TCONS_00046021	chr18:28353077-28355637	+	298122	274354	456449	336680	0.47034	0	0
TCONS_00013041	chr1:215932150-215933967	+	4091.32	4172.89	7891.47	7084.44	0.857695	3.44226e-227	4.68836e-224
TCONS_00007709	chr1:215936414-215937666	-	4683.93	8557.66	9388.05	11120.8	0.63117	3.62757e-186	3.29384e-183
TCONS_00064755	chr3:6083605-6084281	+	20690.8	20715.3	13744.9	16925.9	-0.432978	2.2617e-164	1.54022e-161
TCONS_00007708	chr1:215932135-215937666	-	3084.47	4924.54	6039.7	7011.33	0.704468	6.28385e-143	3.42344e-140
TCONS_00013042	chr1:215936004-215938131	+	3275.8	5767.4	6519.48	7263.68	0.608001	1.09127e-117	4.95435e-115
TCONS_00046441	chr18:52205021-52205251	+	0	1522.44	0	0	-10.5722	1.63422e-115	6.35945e-113
TCONS_00048601	chr19:53196447-53197013	+	876.659	962.024	110.716	270.062	-2.27165	6.575e-113	2.23879e-110
TCONS_00018966	chr10:29635839-29713233	+	1860.41	1262.43	381.202	724.519	-1.49787	3.50278e-108	1.06017e-105
TCONS_00010236	chr1:33593711-33616697	+	1558.54	1993.53	461.749	995.208	-1.2857	2.27144e-97	6.18741e-95
TCONS_00078416	chr5:126447126-126447329	+	645.845	422.189	118.356	0	-3.17375	2.07151e-94	5.12982e-92
TCONS_00071019	chr4:131957802-131958935	+	3057.74	3550.63	1511.7	2107.98	-0.868432	2.7415e-94	6.2232e-92
TCONS_00055842	chr2:61019474-61021108	-	3435.26	3874.81	1792.33	2505.11	-0.766408	6.91089e-84	1.4481e-81
TCONS_00011213	chr1:221199760-221205309	+	4321.64	5081.09	5699.19	7530.46	0.492623	5.74994e-79	1.11877e-76
TCONS_00003407	chr1:221198987-221207496	+	3793.57	4500.4	5199.57	6594.73	0.507955	2.44894e-74	4.44728e-72
TCONS_00013137	chr1:245182877-245183602	+	907.385	810.649	212.845	316.374	-1.69882	3.07295e-72	5.2317e-70
TCONS_00099800	chr9:97586896-97589189	-	1211.04	1238.98	357.256	645.101	-1.2894	5.0955e-68	8.1648e-66
TCONS_00050123	chr2:94145387-94195303	+	1074.9	1401.47	1647.74	2802.09	0.845523	5.18328e-67	7.84402e-65
TCONS_00054702	chr2:218642439-218642913	-	1538.16	1314.56	609.968	698.465	-1.1245	1.26099e-63	1.80786e-61
TCONS_00054114	chr2:94098774-94098982	+	0	34.3407	346.573	203.515	4.00167	5.11348e-60	6.96456e-58
TCONS_00082611	chr6:91699927-91701036	+	3075.3	3446.35	1426.92	2674.71	-0.66904	4.40492e-59	5.71382e-57
TCONS_00088284	chr7:25495246-25496162	+	431.033	594.839	131.65	111.323	-2.07798	3.27174e-57	4.05101e-55
TCONS_00037574	chr15:23880122-23880347	+	953.959	1206.79	277.769	639.903	-1.23548	2.34469e-56	2.77693e-54
TCONS_00018576	chr10:71501717-71503101	+	25.944	51.821	529.96	98.2752	3.01411	4.32432e-55	4.9081e-53
TCONS_00083200	chr6:26516078-26517629	+	2106.86	1946.91	777.853	1518.31	-0.820039	4.51847e-53	4.92332e-51
TCONS_00072320	chr4:72267716-72269034	-	537.911	451.261	144.578	101.88	-2.00488	8.90304e-53	9.32765e-51
TCONS_00043866	chr17:16411045-16412142	+	2056.24	1836.79	958.746	1224.13	-0.834663	1.3623e-52	1.37441e-50
TCONS_00090263	chr7:144381203-144384074	+	444.151	574.776	116.015	154.025	-1.91581	3.31253e-51	3.22262e-49
TCONS_00045992	chr18:71882018-71883065	+	942.884	1123.15	377.835	535.743	-1.17726	4.73545e-50	4.44806e-48
TCONS_00034343	chr14:36556703-36557698	+	655.394	526.04	174.539	196.446	-1.67111	4.20165e-49	3.8151e-47
TCONS_00009827	chr1:218810648-218810953	+	215.282	258.004	962.626	361.406	1.48415	1.03337e-48	9.08029e-47
TCONS_00011077	chr1:267315905-267316302	+	1745.46	1695.12	1225.43	683.976	-0.849528	4.31427e-48	3.67253e-46
TCONS_00012132	chr1:228441445-228441830	+	4483.8	4388.14	2727.21	3548.23	-0.499533	5.52013e-47	4.55662e-45
TCONS_00055676	chr2:209687167-209687402	+	583.649	212.883	0	180.232	-2.14388	1.3907e-46	1.1142e-44
TCONS_00029941	chr13:72754962-72756605	+	674.114	886.075	273.533	345.961	-1.33256	3.34565e-46	2.60387e-44
TCONS_00033821	chr14:104317131-104317608	+	100.23	60.0603	272.763	462.721	2.19801	4.90227e-46	3.70938e-44
TCONS_00078211	chr5:47400568-47401210	+	251.471	133.945	0	13.2301	-4.86452	1.06878e-45	7.86855e-44
TCONS_00045736	chr18:51783956-51784786	+	338.713	500.936	122.03	92.133	-1.97108	4.2616e-44	3.0549e-42
TCONS_00068404	chr4:168742823-168746819	+	466.655	341.772	125.426	73.6532	-2.02178	6.39959e-44	4.46987e-42
TCONS_00019985	chr10:67760989-67761202	+	447.756	100.615	0	79.5042	-2.78605	1.19247e-43	8.12071e-42
TCONS_00012018	chr1:215935869-215936353	+	2074.45	2826.49	4022.43	2911.66	0.500648	2.7839e-43	1.8496e-41
TCONS_00090452	chr7:61547164-61547924	+	440.696	414.976	95.1822	134.144	-1.89966	8.28565e-43	5.37383e-41
TCONS_00052320	chr2:80883471-80885366	-	485.478	428.934	105.722	156.045	-1.80456	1.25949e-42	7.97874e-41
TCONS_00104248	chrX:107249985-107250204	+	3048.81	2838.26	1712.07	2204.07	-0.588117	1.55026e-42	9.59754e-41
TCONS_00030143	chr13:89467716-89468000	+	378.236	226.649	677.742	776.072	1.26511	2.31568e-42	1.40176e-40
TCONS_00037026	chr15:100178250-100179150	+	2200.08	2477.37	1130.86	1822.24	-0.663492	3.18977e-42	1.8889e-40
TCONS_00011502	chr1:67137222-67137632	+	611.988	593.735	129.241	310.472	-1.45526	4.14587e-41	2.40284e-39
TCONS_00049218	chr19:55861586-55861982	+	392.21	307.336	72.981	85.7123	-2.14018	4.89164e-41	2.77601e-39
TCONS_00056210	chr2:247401486-247401798	+	229.6	366.886	30.8557	81.5362	-2.40795	1.78039e-40	9.89753e-39
TCONS_00066307	chr3:109926312-109926923	+	185.925	199.367	0	27.8005	-3.79277	2.20911e-40	1.20352e-38
TCONS_00072415	chr4:72266797-72267559	+	337.504	272.79	75.9462	44.5974	-2.33995	4.85679e-40	2.5941e-38
TCONS_00100798	chr9:97745912-97746473	+	85.249	255.417	0	15.1369	-4.49222	2.05844e-39	1.0783e-37
TCONS_00023094	chr11:34201186-34203013	+	9.82835	31.4101	142.648	265.26	3.30618	2.28006e-39	1.17186e-37
TCONS_00034277	chr14:102901811-102903101	+	231.942	172.342	11.2213	26.3577	-3.42737	2.80096e-39	1.41293e-37
TCONS_00048837	chr19:29262332-29262668	+	35.5415	21.2973	42.9873	403.891	2.97493	3.15643e-39	1.56329e-37
TCONS_00043713	chr17:80881077-80882284	+	1452.57	1705.18	755.517	1070.41	-0.790268	3.50439e-39	1.70463e-37
TCONS_00013115	chr1:228434809-228435039	+	907.385	590.333	271.757	368.266	-1.22657	3.69524e-39	1.76594e-37
TCONS_00016050	chr10:15510803-15529041	-	750.939	1709.93	726.607	586.686	-0.905979	8.25314e-39	3.87613e-37
TCONS_00071931	chr4:80497314-80498121	+	822.711	266.48	107.575	284.267	-1.47491	4.92764e-38	2.27507e-36
TCONS_00076917	chr5:59001986-59002466	+	809.289	596.857	291.14	300.661	-1.24856	6.94846e-38	3.1546e-36
TCONS_00064875	chr3:63571400-63572578	+	66.0336	30.4377	389.098	137.092	2.44741	1.03896e-37	4.63956e-36
TCONS_00083796	chr6:46794542-46795521	+	158.885	227.034	9.85492	26.0417	-3.42638	1.45181e-37	6.37861e-36
TCONS_00066188	chr3:22554485-22554899	+	43.2921	397.773	58.1797	0	-2.9224	3.86664e-37	1.67186e-35
TCONS_00058114	chr20:12870812-12871675	+	48.5199	83.0695	447.121	147.69	2.17639	3.93354e-37	1.67421e-35
TCONS_00040653	chr16:69159280-69159878	+	149.968	407.387	80.6162	28.4038	-2.354	5.71897e-37	2.39669e-35
TCONS_00028870	chr13:69245917-69248332	-	596.938	510.448	260.178	155.838	-1.41245	2.80019e-36	1.15571e-34
TCONS_00100793	chr9:97593760-97594801	+	448.293	468.378	139.028	163.281	-1.60038	3.04931e-36	1.23975e-34
TCONS_00049068	chr19:29145161-29145533	+	465.613	153.935	51.7846	91.2273	-2.11508	5.1058e-36	2.04532e-34
TCONS_00046203	chr18:51824890-51826033	+	256.511	244.677	37.9897	52.053	-2.47667	2.2556e-35	8.90473e-34
TCONS_00049448	chr19:55860188-55860564	+	206.508	533.055	140.897	67.6945	-1.82599	2.36716e-35	9.21163e-34
TCONS_00065765	chr3:139854232-139854689	+	313.82	62.683	21.087	18.5741	-3.24686	4.08208e-35	1.56614e-33
TCONS_00019995	chr10:72192140-72192405	+	360.225	53.9639	54.4614	0	-2.92698	4.94546e-35	1.87103e-33
TCONS_00012587	chr1:7065901-7066252	+	561.444	407.796	178.34	169.172	-1.47979	3.40504e-34	1.27059e-32
TCONS_00089821	chr7:61548254-61548580	+	659.311	109.743	103.371	130.076	-1.71999	7.21359e-34	2.65538e-32
TCONS_00082542	chr6:137370304-137370606	+	375.532	165.81	557.795	673.817	1.18594	7.05278e-33	2.56157e-31
TCONS_00096207	chr8:117123729-117124319	+	121.599	255.028	32.683	14.3942	-3.00004	9.36484e-33	3.35655e-31
TCONS_00023722	chr11:69426547-69427704	+	444.76	489.637	54.2106	286.503	-1.45548	3.01533e-32	1.06672e-30
TCONS_00104723	chrX:117081077-117081880	+	81.9355	267.806	600.611	328.004	1.40879	3.03902e-32	1.06132e-30
TCONS_00071962	chr4:99899662-99900227	+	222.197	177.528	59.7215	0	-2.74269	8.84491e-32	3.04981e-30
TCONS_00019768	chr10:29677355-29677929	+	302.041	174.749	50.3886	44.3841	-2.33081	1.63753e-31	5.57577e-30
TCONS_00012753	chr1:94342440-94343158	+	83.2926	189.662	13.4323	0	-4.34488	1.93313e-31	6.50103e-30
TCONS_00082970	chr6:137157701-137158104	+	385.414	390.838	657.401	884.385	0.990006	5.29345e-31	1.75846e-29
TCONS_00089533	chr7:51242575-51244623	+	294.198	371.901	90.9889	103.045	-1.77943	6.21346e-31	2.03921e-29
TCONS_00043735	chr17:87836782-87837475	+	569.534	413.672	222.659	159.352	-1.36388	8.82085e-31	2.86048e-29
TCONS_00012378	chr1:24364590-24367378	+	492.664	253.042	87.7046	154.506	-1.62234	2.30319e-30	7.38105e-29
TCONS_00037059	chr15:4028204-4029413	+	1588.75	2052.32	1017.66	1335.8	-0.629579	2.48165e-30	7.86048e-29
TCONS_00054404	chr2:198634685-198635384	+	710.094	512.658	213.852	328.125	-1.17383	3.51873e-30	1.10173e-28
TCONS_00104032	chrX:11165075-11165816	+	48.4265	0	201.747	149.044	2.85674	5.15336e-30	1.5952e-28
TCONS_00022983	chr11:29022433-29023211	+	23.0632	92.1336	123.977	371.292	2.10411	5.45092e-30	1.66835e-28
TCONS_00043613	chr17:45535999-45536255	+	862.192	251.342	75.1582	397.211	-1.23716	6.22266e-30	1.88339e-28
TCONS_00065766	chr3:139854950-139855649	+	239.55	71.7721	6.89845	24.3056	-3.3186	7.33275e-30	2.19499e-28
TCONS_00043734	chr17:87835774-87836712	+	567.623	420.39	138.85	253.668	-1.33177	7.44623e-30	2.20473e-28
TCONS_00046438	chr18:51782644-51783862	+	235.816	276.726	7.92274	111.658	-2.09969	8.02098e-30	2.34937e-28
TCONS_00030693	chr13:35044515-35046590	+	325.977	214.348	72.108	61.4664	-2.01618	8.12975e-30	2.3559e-28
TCONS_00082855	chr6:60444559-60445252	+	25.8879	0	20.8743	269.673	3.48842	1.00744e-29	2.88869e-28
TCONS_00076912	chr5:58854474-58855473	+	509.043	444.987	270.419	102.083	-1.35679	1.09172e-29	3.09775e-28
TCONS_00045740	chr18:55862978-55865214	+	1384.08	2313.26	850.51	1562.97	-0.615373	1.42552e-29	4.0032e-28
TCONS_00082566	chr6:3719552-3722551	+	402.253	462.797	132.334	187.418	-1.43583	2.13793e-29	5.94256e-28
TCONS_00019932	chr10:62540846-62541286	+	570.356	276.672	175.199	135.031	-1.44907	3.34529e-29	9.20463e-28
TCONS_00049192	chr19:52989178-52989947	+	295.548	307.595	37.6279	132.576	-1.82524	3.99579e-29	1.08845e-27
TCONS_00090106	chr7:129849920-129850340	+	284.501	51.144	22.9402	20.2065	-2.95961	5.24253e-29	1.41393e-27
TCONS_00023724	chr11:69443934-69444862	+	206.286	146.789	41.5837	9.1571	-2.79876	7.71524e-29	2.06042e-27
TCONS_00034160	chr14:92535455-92536060	+	336.002	165.81	63.748	56.1515	-2.06532	1.19591e-28	3.16279e-27
TCONS_00078865	chr5:100799474-100800458	+	237.118	262.314	58.8294	60.4555	-2.06588	1.57148e-28	4.11606e-27
TCONS_00043741	chr17:87847455-87847864	+	277.527	315.097	106	62.2459	-1.81655	1.81629e-28	4.71199e-27
TCONS_00099737	chr9:80242429-80249965	+	152.219	182.427	462.902	395.385	1.35882	1.91033e-28	4.90918e-27
TCONS_00078209	chr5:47396827-47397571	+	152.733	183.043	0	45.6749	-2.87803	2.91444e-28	7.41957e-27
TCONS_00043742	chr17:87847932-87848501	+	367.73	239.24	59.3024	119.396	-1.7641	5.18663e-28	1.30818e-26
TCONS_00013101	chr1:226201022-226202081	+	480.229	440.112	236.89	128.407	-1.3331	5.7884e-28	1.44657e-26
TCONS_00049056	chr19:26458087-26458366	+	342.214	102.532	34.4922	60.7639	-2.2231	6.19665e-28	1.53452e-26
TCONS_00043399	chr17:55950848-55956522	+	403.817	422.805	152.814	155.312	-1.42371	8.02887e-28	1.97033e-26
TCONS_00018510	chr10:62534947-62535704	+	466.142	454.493	210.23	157.12	-1.32547	9.77214e-28	2.37672e-26
TCONS_00055280	chr2:39142663-39143323	+	371.465	130.297	73.0546	51.4792	-2.01047	1.04195e-27	2.51175e-26
TCONS_00088384	chr7:59521846-59522345	+	23.955	0	251.103	17.0139	3.48446	1.55889e-27	3.72493e-26
TCONS_00055859	chr2:161564177-161584589	-	997.321	1385.78	656.546	759.671	-0.750798	1.67868e-27	3.97628e-26
TCONS_00043739	chr17:87842912-87843664	+	389.706	305.007	96.1935	135.569	-1.58377	1.79661e-27	4.21893e-26
TCONS_00083942	chr6:137371359-137371931	+	679.351	851.745	1339.96	1128.32	0.688941	2.3413e-27	5.45104e-26
TCONS_00078874	chr5:107862885-107863505	+	19.2874	265.822	15.5521	13.6988	-3.28496	2.933e-27	6.77075e-26
TCONS_00034185	chr14:102910686-102911284	+	209.956	71.8919	0	28.4038	-3.31076	3.86901e-27	8.85645e-26
TCONS_00010738	chr1:144743190-144743721	+	56.2852	0	9.0769	335.8	2.61525	4.28793e-27	9.73359e-26
TCONS_00043736	chr17:87838179-87839252	+	395.904	407.644	94.4201	205.941	-1.41969	5.56748e-27	1.25337e-25
TCONS_00089829	chr7:64595247-64596323	+	255.787	153.274	67.255	15.7975	-2.30022	7.28613e-27	1.62684e-25
TCONS_00066344	chr3:119828790-119830275	+	193.445	241.494	38.9952	57.2473	-2.17607	1.12947e-26	2.50137e-25
TCONS_00030018	chr13:35576732-35577259	+	578.458	1087.46	310.953	580.019	-0.902865	1.16919e-26	2.56845e-25
TCONS_00066432	chr3:160205326-160205970	+	194.982	211.422	29.9467	52.7563	-2.2969	1.17605e-26	2.56285e-25
TCONS_00082258	chr6:43724875-43725215	+	87.8115	84.1901	368.187	199.576	1.72287	1.29971e-26	2.80985e-25
TCONS_00090215	chr7:54378298-54380503	+	222.61	253.772	67.8587	50.1316	-2.01345	1.93948e-26	4.15995e-25
TCONS_00072382	chr4:56180178-56181154	+	177.762	139.577	44.4833	0	-2.83469	2.05896e-26	4.38173e-25
TCONS_00095980	chr8:6104148-6104474	+	146.514	351.178	103.371	26.0151	-1.94357	2.35004e-26	4.9624e-25
TCONS_00023529	chr11:86458051-86459043	+	192.991	195.151	24.3148	51.4015	-2.35791	2.65693e-26	5.56728e-25
TCONS_00090529	chr7:104964489-104965456	+	204.162	163.118	39.9084	26.3645	-2.47039	2.69781e-26	5.60979e-25
TCONS_00082954	chr6:135603126-135603800	+	35.4888	21.2658	35.7697	302.469	2.57523	3.43951e-26	7.09789e-25
TCONS_00072377	chr4:44998864-44999311	+	66.8386	320.411	0	75.9549	-2.35005	3.79805e-26	7.77887e-25
TCONS_00071927	chr4:79171228-79172165	+	306.46	114.774	92.6657	0	-2.18451	5.28284e-26	1.07391e-24
TCONS_00010802	chr1:177027999-177028986	+	478.857	399.541	166.177	189.426	-1.30461	6.33432e-26	1.27813e-24
TCONS_00083845	chr6:96896789-96897283	+	96.7877	391.484	58.5323	68.743	-1.93973	8.00747e-26	1.60385e-24
TCONS_00100705	chr9:45288081-45289427	+	248.975	245.101	35.8494	94.7321	-1.91978	9.02747e-26	1.79495e-24
TCONS_00090626	chr7:130409563-130409933	+	80.7108	348.22	52.0637	45.8595	-2.13102	1.11426e-25	2.19945e-24
TCONS_00012596	chr1:14580032-14581442	+	114.597	228.897	34.2233	24.1161	-2.55774	1.2371e-25	2.42436e-24
TCONS_00012055	chr1:220034716-220035414	+	454.082	533.927	138.166	292.084	-1.19935	1.60977e-25	3.13215e-24
TCONS_00054989	chr2:225116930-225117153	+	213.884	320.411	280.249	835.504	1.06231	1.95379e-25	3.77457e-24
TCONS_00100075	chr9:76320432-76332875	+	692.753	676.259	321.611	370.956	-0.98311	1.97397e-25	3.78668e-24
TCONS_00011620	chr1:92422002-92422551	+	315.77	130.495	61.4589	46.4015	-2.04874	2.08311e-25	3.9681e-24
TCONS_00018936	chr10:112402318-112402578	+	206.508	0	222.019	391.124	1.57003	2.6283e-25	4.97187e-24
TCONS_00055382	chr2:95047916-95049020	+	205.948	136.399	13.1102	46.1916	-2.52931	2.97761e-25	5.59381e-24
TCONS_00094556	chr8:17420716-17421340	+	47.9099	22.9671	169.978	190.556	2.34675	3.38915e-25	6.32332e-24
TCONS_00046187	chr18:43854618-43855067	+	319.4	63.7974	21.4618	56.713	-2.29331	3.50153e-25	6.48855e-24
TCONS_00037281	chr15:3589099-3589535	+	520.76	82.1191	77.351	116.8	-1.63469	4.02388e-25	7.40611e-24
TCONS_00065426	chr3:22804226-22804667	+	257.435	194.856	54.6257	57.7395	-2.00906	4.0748e-25	7.44951e-24
TCONS_00095748	chr8:100320090-100321229	+	241.651	125.916	33.8871	37.3112	-2.36809	4.08474e-25	7.41788e-24
TCONS_00066230	chr3:60410032-60410458	+	266.478	537.87	56.5446	258.994	-1.35	4.19645e-25	7.57028e-24
TCONS_00095902	chr8:45699751-45701523	+	185.766	201.428	42.7969	37.697	-2.26611	4.4119e-25	7.90659e-24
TCONS_00100000	chr9:95782910-95783597	+	130.568	62.5919	315.845	272.024	1.6057	4.54219e-25	8.08688e-24
TCONS_00090213	chr7:51241885-51243821	+	253.524	314.952	87.2545	87.8363	-1.699	4.72304e-25	8.35426e-24
TCONS_00009371	chr1:144235626-144236485	+	278.546	383.897	101.07	128.593	-1.52828	5.32692e-25	9.36162e-24
TCONS_00040128	chr16:20574161-20575219	+	90.4815	33.8867	118.557	345.419	1.89943	6.37289e-25	1.1128e-23
TCONS_00043775	chr17:55950658-55955698	+	359.966	374.45	131.236	143.442	-1.41886	8.86097e-25	1.53741e-23
TCONS_00076992	chr5:79548950-79550146	+	30.0188	35.976	125.06	220.314	2.38774	1.15323e-24	1.98824e-23
TCONS_00023092	chr11:33004856-33005424	+	999.878	706.368	619.526	328.915	-0.847196	1.42055e-24	2.4337e-23
TCONS_00054982	chr2:218641452-218641904	+	594.908	586.218	138.578	431.92	-1.04987	1.43332e-24	2.44022e-23
TCONS_00078071	chr5:133713312-133714931	+	473.184	509.493	247.407	189.043	-1.1709	1.7527e-24	2.96544e-23
TCONS_00046320	chr18:75420670-75421242	+	240.386	162.834	16.8548	74.2316	-2.14626	1.91444e-24	3.2191e-23
TCONS_00083418	chr6:94819610-94820031	+	269.635	357.16	91.5433	120.952	-1.56056	1.92568e-24	3.21813e-23
TCONS_00030393	chr13:54886352-54886765	+	1070.45	520.087	454.897	410.964	-0.877307	2.30857e-24	3.83448e-23
TCONS_00071777	chr4:7968750-7969145	+	499.062	362.485	36.5827	322.233	-1.26369	2.76961e-24	4.57237e-23
TCONS_00095502	chr8:111253859-111255375	-	477.678	430.538	216.457	173.84	-1.21846	3.70939e-24	6.08697e-23
TCONS_00090643	chr7:135375796-135376304	+	176.485	310.213	85.3835	50.1392	-1.84449	3.83303e-24	6.25221e-23
TCONS_00058685	chr20:30894325-30894790	+	372.69	308.035	82.8998	164.297	-1.46141	4.45617e-24	7.22536e-23
TCONS_00083713	chr6:22351702-22352185	+	74.2406	281.75	0	70.3053	-2.34013	4.71229e-24	7.59542e-23
TCONS_00100522	chr9:111354494-111355647	+	119.36	80.8524	8.369	0	-4.58033	4.85065e-24	7.77245e-23
TCONS_00090641	chr7:134865007-134865539	+	382.021	350.108	199.317	79.8025	-1.39121	5.11804e-24	8.15296e-23
TCONS_00099479	chr9:80011247-80011736	+	0	29.2947	167.534	86.8056	3.11804	5.31503e-24	8.41752e-23
TCONS_00046319	chr18:75412919-75413487	+	315.751	126.137	67.8933	44.8521	-1.97061	5.40609e-24	8.51225e-23
TCONS_00045989	chr18:71876974-71878238	+	539.697	635.452	236.674	336.243	-1.03645	5.7532e-24	9.00674e-23
TCONS_00067741	chr4:118125115-118129418	+	452.593	510.369	166.302	263.129	-1.16505	7.66606e-24	1.19328e-22
TCONS_00078075	chr5:136063749-136064555	+	5921.95	5505.19	3536.41	5713.46	-0.304959	8.85891e-24	1.37112e-22
TCONS_00066301	chr3:108864497-108865266	+	85.5534	298.273	62.7131	22.096	-2.17816	9.31683e-24	1.43384e-22
TCONS_00066266	chr3:81094305-81094851	+	43.7934	223.058	17.656	15.552	-3.00643	9.81867e-24	1.50259e-22
TCONS_00030839	chr13:100289756-100290788	+	173.923	173.698	51.4211	16.4704	-2.35621	1.04597e-23	1.59174e-22
TCONS_00046360	chr18:81003099-81003541	+	297.409	340.229	109.005	115.218	-1.5078	1.12904e-23	1.70862e-22
TCONS_00034346	chr14:36560578-36561741	+	421.887	413.121	244.764	102.317	-1.26652	1.15434e-23	1.73725e-22
TCONS_00020558	chr10:62536637-62538089	+	436.894	444.562	126.289	251.754	-1.22134	1.414e-23	2.11633e-22
TCONS_00095666	chr8:63130500-63131543	+	160.618	199.367	41.6285	32.5937	-2.27801	1.41981e-23	2.11342e-22
TCONS_00083876	chr6:109205869-109206724	+	174.905	234.768	39.4888	59.6281	-2.04727	1.94803e-23	2.88393e-22
TCONS_00071544	chr4:131914264-131914982	+	424.792	469.164	127.607	260.296	-1.20451	2.14658e-23	3.1607e-22
TCONS_00030448	chr13:76680945-76681876	+	154.217	107.812	5.18124	27.3829	-3.00837	2.38896e-23	3.49867e-22
TCONS_00090531	chr7:104986278-104987490	+	148.114	260.344	35.8287	63.1183	-2.04546	2.3962e-23	3.49051e-22
TCONS_00077637	chr5:133713327-133714918	-	462.698	513.946	251.759	192.368	-1.13686	2.84506e-23	4.1223e-22
TCONS_00083401	chr6:91704680-91705348	+	161.132	64.3696	7.2181	12.7159	-3.49983	5.28285e-23	7.61401e-22
TCONS_00033998	chr14:44183578-44184031	+	316.585	268.75	10.6364	187.378	-1.56366	5.39374e-23	7.73292e-22
TCONS_00010910	chr1:211080309-211081031	+	496.991	486.422	240.444	211.791	-1.12072	6.46512e-23	9.22041e-22
TCONS_00066284	chr3:92830081-92830652	+	0	250.951	0	29.7446	-3.07671	6.98481e-23	9.9097e-22
TCONS_00030833	chr13:98229698-98230492	+	203.391	352.089	42.5187	139.107	-1.61277	7.51547e-23	1.06073e-21
TCONS_00066383	chr3:139874345-139874969	+	325.788	493.792	208.609	136.111	-1.24946	8.57427e-23	1.20393e-21
TCONS_00023072	chr11:31626261-31627260	+	245.538	272.734	33.8024	127.604	-1.68301	1.07751e-22	1.50519e-21
TCONS_00089713	chr7:25200356-25201250	+	341.258	160.384	124.095	28.5149	-1.71681	1.31442e-22	1.82677e-21
TCONS_00034113	chr14:83835859-83836309	+	252.297	190.968	64.2427	56.5872	-1.87519	1.32634e-22	1.83399e-21
TCONS_00037647	chr15:23734694-23735710	+	82.4409	169.374	14.2446	16.7295	-3.02323	1.33584e-22	1.83779e-21
TCONS_00010102	chr1:264153086-264153898	+	14.7325	8.82805	112.853	115.1	3.27429	1.46506e-22	2.00544e-21
TCONS_00036871	chr15:45419795-45421540	+	507.637	361.738	132.754	248.485	-1.18928	2.30531e-22	3.13983e-21
TCONS_00076870	chr5:30340049-30341122	+	22.3044	0	175.352	47.5248	3.32085	2.43539e-22	3.30049e-21
TCONS_00054576	chr2:264237529-264237782	+	94.3109	84.7701	399.241	133.968	1.57409	2.70566e-22	3.64862e-21
TCONS_00090105	chr7:129847355-129849581	+	260.848	319.059	138.774	61.1186	-1.5366	2.97699e-22	3.99474e-21
TCONS_00048594	chr19:52765508-52766454	+	12.6478	30.3155	163.173	107.797	2.65696	5.61005e-22	7.49106e-21
TCONS_00043732	chr17:87830062-87830555	+	278.828	43.5863	29.3254	34.4411	-2.33805	6.48781e-22	8.62087e-21
TCONS_00055042	chr2:124059561-124060463	+	245.386	182.808	69.5192	47.1038	-1.87641	6.58676e-22	8.70987e-21
TCONS_00071334	chr4:327942-328835	+	113.88	48.1692	280.876	218.859	1.62473	6.89917e-22	9.0789e-21
TCONS_00100485	chr9:97682732-97683476	+	144.694	125.24	6.48176	34.2562	-2.72816	7.06659e-22	9.25451e-21
TCONS_00037622	chr15:4746802-4747885	+	93.9194	185.389	13.3641	31.3909	-2.64174	7.3228e-22	9.54416e-21
TCONS_00033981	chr14:32771434-32772181	+	168.133	9.59519	6.45576	0	-4.78294	7.40101e-22	9.60017e-21
TCONS_00078722	chr5:47396722-47399796	-	117.426	136.039	6.3123	27.8005	-2.8934	7.68013e-22	9.91501e-21
TCONS_00100696	chr9:43790377-43791239	+	235.941	332.663	78.3369	118.289	-1.53197	9.2769e-22	1.19199e-20
TCONS_00066008	chr3:117767410-117770692	+	87.9336	171.942	11.1953	26.2966	-2.79317	1.29582e-21	1.65719e-20
TCONS_00020276	chr10:29641819-29642983	+	544.898	369.641	91.1897	328.594	-1.1234	1.68225e-21	2.14133e-20
TCONS_00078597	chr5:160092974-160093724	+	239.231	133.796	45.0098	45.31	-2.04617	1.80623e-21	2.28845e-20
TCONS_00100480	chr9:97647760-97648695	+	153.557	69.0116	5.15909	18.1772	-3.2536	1.81802e-21	2.29273e-20
TCONS_00049474	chr1_KL567881v1_random:8291-8793	+	345.275	285.376	67.2016	169.124	-1.41607	1.91319e-21	2.40163e-20
TCONS_00061275	chr3:2360676-2361735	-	18.8128	7.5154	65.7339	160.34	3.10211	2.027e-21	2.53282e-20
TCONS_00097751	chr9:113772944-113781580	+	813.286	575.949	208.657	551.376	-0.870157	3.36184e-21	4.18157e-20
TCONS_00012412	chr1:140966136-140968148	+	327.254	306.627	105.55	135.232	-1.39648	4.01466e-21	4.97088e-20
TCONS_00055564	chr2:188437777-188438595	+	248.617	87.6338	53.065	20.774	-2.18708	4.12167e-21	5.08028e-20
TCONS_00056164	chr2:218622183-218624991	+	157.767	209.516	37.8199	51.4838	-2.0401	4.35426e-21	5.34279e-20
TCONS_00083846	chr6:96897500-96898046	+	76.6384	301.784	79.4519	15.552	-1.99394	4.42211e-21	5.40171e-20
TCONS_00023571	chr11:89850266-89851184	+	182.464	164.006	42.0362	37.027	-2.13165	4.64473e-21	5.64832e-20
TCONS_00043738	chr17:87841169-87841994	+	290.012	260.673	46.7691	144.186	-1.52799	4.77288e-21	5.77837e-20
TCONS_00058534	chr20:28357459-28357918	+	650.95	327.655	283.436	184.934	-1.06308	4.93602e-21	5.94944e-20
TCONS_00056208	chr2:244400385-244401097	+	361.172	312.052	135.453	131.243	-1.33589	5.94933e-21	7.1392e-20
TCONS_00043520	chr17:16416435-16416754	+	1422.33	1076.58	694.156	930.447	-0.621212	7.76982e-21	9.28289e-20
TCONS_00077722	chr5:58853773-58854746	+	602.563	648.454	366.878	296.957	-0.914205	7.91055e-21	9.40976e-20
TCONS_00071833	chr4:56179039-56180587	+	189.444	157.537	52.9964	27.4595	-2.10859	8.10442e-21	9.59845e-20
TCONS_00037662	chr15:28015592-28016206	+	847.188	921.95	471.113	580.962	-0.749809	8.79394e-21	1.037e-19
TCONS_00049293	chr19:5897891-5898686	+	150.471	297.547	48.5318	85.4969	-1.74101	9.7108e-21	1.14018e-19
TCONS_00090205	chr7:144563014-144564824	+	211.64	158.525	31.9972	61.0659	-1.99189	1.25049e-20	1.46195e-19
TCONS_00076913	chr5:58855988-58857005	+	311.791	274.962	99.6141	116.991	-1.43769	1.69772e-20	1.97632e-19
TCONS_00083678	chr6:8067230-8068541	+	451.894	481.398	209.793	233.422	-1.07432	1.84494e-20	2.13856e-19
TCONS_00066306	chr3:109639657-109642486	+	427.465	355.056	230.354	111.222	-1.19592	1.85754e-20	2.14405e-19
TCONS_00082217	chr6:38301352-38302456	+	10.8394	12.9904	96.1412	115.479	3.15064	2.0534e-20	2.36011e-19
TCONS_00056061	chr2:184369707-184370019	+	325.267	664.981	185.134	298.966	-1.03248	2.51937e-20	2.88351e-19
TCONS_00095501	chr8:111252096-111255375	-	347.094	290.522	128.83	121.304	-1.34999	3.12879e-20	3.56603e-19
TCONS_00070564	chr4:6033525-6034322	+	15.0094	0	133.128	53.3017	3.63469	3.20617e-20	3.639e-19
TCONS_00037319	chr15:20258898-20259372	+	239.55	45.3297	0	53.7281	-2.4066	3.52797e-20	3.98763e-19
TCONS_00026739	chr12:13773649-13774521	+	233.238	197.311	49.7826	77.956	-1.75298	3.58628e-20	4.03678e-19
TCONS_00072358	chr4:10733795-10735147	+	84.0991	212.186	21.4142	37.7248	-2.3248	3.86511e-20	4.33274e-19
TCONS_00078210	chr5:47399270-47400319	+	119.775	47.848	0	0	-7.38908	3.92919e-20	4.38652e-19
TCONS_00100624	chr9:117774944-117778123	-	1347.13	1713.92	918.162	1178.85	-0.545691	4.22643e-20	4.69909e-19
TCONS_00083655	chr6:1961325-1962218	+	127.277	200.705	27.0073	47.578	-2.13665	4.47596e-20	4.95631e-19
TCONS_00090177	chr7:142988874-142989567	+	155.328	237.861	34.7904	73.5471	-1.85969	5.10464e-20	5.62957e-19
TCONS_00034402	chr14:82797493-82798314	+	87.4269	200.822	35.2475	20.6982	-2.36522	5.15186e-20	5.65874e-19
TCONS_00100109	chr9:43790403-43791244	-	248.938	306.864	80.2907	121.239	-1.46358	5.41367e-20	5.92242e-19
TCONS_00055857	chr2:157444284-157447342	-	504.186	379.493	143.777	270.755	-1.09204	5.99044e-20	6.52719e-19
TCONS_00089144	chr7:22383842-22385109	+	85.0137	16.9808	83.7824	288.485	1.86785	6.69535e-20	7.26619e-19
TCONS_00039987	chr16:79838949-79839497	+	10.9085	78.4394	193.508	154.953	1.96349	6.80593e-20	7.35689e-19
TCONS_00077533	chr5:58840646-58842391	+	391.017	542.607	259.976	190.018	-1.05294	7.63094e-20	8.21608e-19
TCONS_00089965	chr7:104984051-104984533	+	582.755	460.649	209.953	317.029	-0.985472	7.77474e-20	8.33795e-19
TCONS_00054043	chr2:52426195-52427121	+	51.6828	0	125.02	146.83	2.39505	8.08884e-20	8.64078e-19
TCONS_00055805	chr2:157444234-157448282	+	358.542	299.484	99.8723	166.682	-1.30372	8.39535e-20	8.93318e-19
TCONS_00055049	chr2:157444432-157447395	+	385.914	324.476	114.043	186.556	-1.24077	9.17562e-20	9.72544e-19
TCONS_00049307	chr19:14564567-14565387	+	116.711	139.872	11.7635	31.0851	-2.58211	9.55954e-20	1.00931e-18
TCONS_00066492	chr3_KL567919v1_random:23160-23575	+	273.524	120.77	69.6478	40.8988	-1.83462	9.99203e-20	1.0509e-18
TCONS_00033980	chr14:30885368-30885821	+	250.63	79.0441	21.2727	56.2133	-2.08903	1.22148e-19	1.27974e-18
TCONS_00078929	chr5:143019084-143019836	+	103.391	228.756	44.8903	33.8922	-2.07587	1.25879e-19	1.31378e-18
TCONS_00040622	chr16:27395601-27396712	+	166.952	141.995	21.7127	45.9008	-2.19198	1.4138e-19	1.46992e-18
TCONS_00084702	chr7:54378859-54427821	+	313.021	311.437	138.105	109.063	-1.33711	1.41953e-19	1.47026e-18
TCONS_00064383	chr3:151499579-151499962	+	62.3827	93.4532	264.081	199.382	1.57243	1.47324e-19	1.52011e-18
TCONS_00012283	chr1:263910700-263911446	+	152.324	96.0804	6.46441	34.1644	-2.61212	2.14552e-19	2.20543e-18
TCONS_00083106	chr6:2301613-2302622	+	142.307	21.3184	0	8.42272	-4.27997	2.3342e-19	2.39036e-18
TCONS_00013209	chr1:274903238-274904039	+	418.166	349.016	162.569	180.322	-1.16182	3.08625e-19	3.14867e-18
TCONS_00065292	chr3:6408023-6408568	+	142.589	118.306	0	46.7415	-2.48069	3.15474e-19	3.20653e-18
TCONS_00055293	chr2:44075566-44076295	+	213.298	78.6543	26.4598	34.9601	-2.24895	3.86357e-19	3.9124e-18
TCONS_00100206	chr9:26791701-26792184	+	148.481	88.9736	379.129	210.916	1.31317	3.94581e-19	3.98089e-18
TCONS_00083098	chr6:2088018-2088595	+	124.334	124.173	41.7726	0	-2.57266	4.21446e-19	4.23624e-18
TCONS_00030327	chr13:35017446-35018741	+	101.661	55.3797	0	0	-7.29499	4.41932e-19	4.42582e-18
TCONS_00072532	chr4:131954314-131954747	+	344.974	446.508	66.7591	294.019	-1.13344	4.49511e-19	4.48523e-18
TCONS_00055694	chr2:218582879-218584190	+	136.938	92.9973	14.7223	19.4519	-2.75025	5.09845e-19	5.06868e-18
TCONS_00045644	chr18:18341087-18341486	+	14.9719	35.886	241.446	21.2674	2.36895	5.54075e-19	5.48837e-18
TCONS_00070833	chr4:100303499-100304730	+	563.875	390.319	239.094	234.77	-1.00981	5.5968e-19	5.5238e-18
TCONS_00100509	chr9:106214434-106215572	+	320.732	308.765	105.99	149.376	-1.30163	5.73559e-19	5.64034e-18
TCONS_00082277	chr6:60376008-60377033	+	75.8807	62.9579	178.849	248.741	1.62282	6.30198e-19	6.17504e-18
TCONS_00056058	chr2:178820558-178821281	+	99.2609	158.612	46.6884	0	-2.46552	6.71691e-19	6.55802e-18
TCONS_00022943	chr11:87196958-87197654	+	0	0	152.419	0	7.2519	8.36062e-19	8.13369e-18
TCONS_00055892	chr2:202055-202735	+	316.585	421.569	78	249.837	-1.17094	8.70984e-19	8.44328e-18
TCONS_00055642	chr2:203531684-203533051	+	96.3102	104.93	17.6495	6.21853	-3.07577	1.16933e-18	1.12952e-17
TCONS_00094786	chr8:72841697-72842124	+	601.673	352.153	338.475	139.132	-0.997902	1.2605e-18	1.21329e-17
TCONS_00094406	chr8:126960205-126962971	-	12.8239	30.7375	134.424	109.297	2.48411	1.26447e-18	1.21282e-17
TCONS_00020032	chr10:75345739-75346983	+	120.256	57.6482	15.5146	0	-3.5194	1.47491e-18	1.40971e-17
TCONS_00058611	chr20:47272439-47273466	+	133.989	230.397	18.7895	82.7524	-1.84339	1.84481e-18	1.75708e-17
TCONS_00043853	chr17:13308868-13310530	+	72.0233	125.159	23.2299	0	-3.08548	2.30531e-18	2.18803e-17
TCONS_00019186	chr10:16047517-16048618	+	124.992	19.5387	184.042	247.026	1.57654	2.30891e-18	2.18385e-17
TCONS_00037627	chr15:9527050-9527488	+	54.5671	277.933	65.9988	19.378	-1.96144	2.42538e-18	2.28607e-17
TCONS_00071329	chr4:179602895-179604489	-	364.206	413.983	136.239	224.007	-1.11114	3.17186e-18	2.97936e-17
TCONS_00011566	chr1:81961998-81963032	+	219.876	235.773	88.6467	65.7542	-1.56124	3.27135e-18	3.06225e-17
TCONS_00088988	chr7:143104101-143105219	+	219.427	262.972	25.8923	144.443	-1.50185	3.39082e-18	3.16322e-17
TCONS_00064929	chr3:111284097-111284888	+	461.254	353.423	170.719	214.822	-1.07934	3.4601e-18	3.21683e-17
TCONS_00011088	chr1:276013189-276014439	+	402.122	258.173	84.9209	197.203	-1.22678	3.55755e-18	3.29618e-17
TCONS_00064584	chr3:35881131-35903800	+	303.463	230.086	69.9119	131.959	-1.40219	3.93264e-18	3.63136e-17
TCONS_00030851	chr13:105004280-105005632	+	75.2466	159.14	14.2762	25.1499	-2.57167	4.25157e-18	3.91259e-17
TCONS_00065425	chr3:22772133-22773380	+	115.168	92.0155	7.73864	20.4494	-2.87775	4.74817e-18	4.35489e-17
TCONS_00065916	chr3:171380266-171381322	+	260.626	169.754	68.5276	72.4338	-1.61031	5.0526e-18	4.61855e-17
TCONS_00026540	chr12:48611557-48612412	+	55.9695	0	95.9013	168.946	2.24245	5.09312e-18	4.64002e-17
TCONS_00030752	chr13:53585910-53586984	+	183.84	267.059	121.284	31.6538	-1.55986	5.12908e-18	4.65721e-17
TCONS_00007410	chr1:200542581-200573696	-	362.747	213.266	171.081	58.3333	-1.32815	5.2963e-18	4.79307e-17
TCONS_00078873	chr5:107198040-107198641	+	646.625	321.901	729.952	833.737	0.691091	5.36377e-18	4.83805e-17
TCONS_00029632	chr13:51085174-51086472	+	0	5.52518	96.6526	45.8419	4.68874	5.4227e-18	4.87507e-17
TCONS_00043896	chr17:44687399-44687961	+	265.93	216.718	51.4626	120.88	-1.48569	6.18373e-18	5.54095e-17
TCONS_00034134	chr14:86681912-86683052	+	173.206	157.257	71.947	14.9114	-1.92775	7.45195e-18	6.65545e-17
TCONS_00033986	chr14:36563015-36564003	+	199.827	50.7992	39.061	8.60156	-2.39461	7.624e-18	6.78686e-17
TCONS_00065786	chr3:140846061-140847696	+	164.727	96.515	26.5649	25.9992	-2.31324	7.63491e-18	6.77443e-17
TCONS_00026371	chr12:12959352-12960157	+	59.4416	35.6189	95.8593	242.754	1.83272	7.97471e-18	7.05296e-17
TCONS_00030789	chr13:77926715-77928722	+	199.824	178.715	24.0484	88.9671	-1.74392	8.35764e-18	7.3677e-17
TCONS_00040651	chr16:64521081-64523007	+	121.204	119.186	12.5296	30.9022	-2.46855	9.5452e-18	8.38746e-17
TCONS_00090656	chr7:138184985-138186625	+	131.38	227.431	55.9106	46.656	-1.80666	9.62906e-18	8.43394e-17
TCONS_00043502	chr17:13271424-13272889	+	208.34	127.29	26.3515	63.8311	-1.89595	9.70987e-18	8.47746e-17
TCONS_00018248	chr10:16212434-16213219	+	38.0963	36.5252	104.442	194.816	2.00373	1.00682e-17	8.76225e-17
TCONS_00010458	chr1:195069250-195073215	-	1411.95	1182.44	553.978	1213.18	-0.553964	1.0085e-17	8.74888e-17
TCONS_00013020	chr1:211082046-211082846	+	246.727	358.412	144.686	106.204	-1.27021	1.17033e-17	1.01206e-16
TCONS_00046101	chr18:20578867-20579511	+	185.697	22.2549	29.9467	0	-2.79578	1.26283e-17	1.08859e-16
TCONS_00034241	chr14:59871528-59886253	+	123.699	173.807	17.197	54.5317	-2.0523	1.67263e-17	1.4373e-16
TCONS_00078930	chr5:143024267-143024983	+	208.812	350.352	80.8186	142.376	-1.32497	1.84167e-17	1.57758e-16
TCONS_00100108	chr9:43782712-43791244	-	365.979	332.278	125.194	189.043	-1.15191	2.00345e-17	1.71078e-16
TCONS_00030405	chr13:67372730-67373726	+	108.122	43.1928	9.68688	0	-3.96538	2.64289e-17	2.24976e-16
TCONS_00071911	chr4:77451685-77452217	+	640.447	713.681	779.149	1244.92	0.579894	2.67757e-17	2.27218e-16
TCONS_00066000	chr3:109589396-109590610	+	202.089	230.379	63.5906	84.0192	-1.5508	3.30597e-17	2.79673e-16
TCONS_00043953	chr17:86895844-86896438	+	20.1302	265.376	24.3475	42.8922	-2.08614	3.44717e-17	2.90715e-16
TCONS_00090366	chr7:14306037-14306916	+	558.042	660.629	235.958	454.348	-0.820001	4.3873e-17	3.68858e-16
TCONS_00090153	chr7:140342966-140343750	+	144.95	118.858	24.6059	32.5106	-2.20751	4.42635e-17	3.70996e-16
TCONS_00040677	chr16:83905818-83906799	+	60.9851	153.484	0	34.6515	-2.62978	4.49978e-17	3.75993e-16
TCONS_00077794	chr5:101181439-101182217	+	46.1264	73.7069	154.971	218.407	1.63961	6.03305e-17	5.0257e-16
TCONS_00083917	chr6:132306095-132307458	+	175.623	194.69	63.7246	49.8941	-1.70454	6.09322e-17	5.06035e-16
TCONS_00072238	chr4:168324235-168325066	+	143.96	138.023	46.4318	20.4494	-2.07594	6.73839e-17	5.57914e-16
TCONS_00023426	chr11:60936751-60938145	+	111.618	36.0146	3.46159	6.09817	-3.94889	7.02219e-17	5.7965e-16
TCONS_00065873	chr3:160187212-160188324	+	161.422	103.176	43.3864	15.2865	-2.17304	8.04117e-17	6.61757e-16
TCONS_00034429	chr14:86684168-86684988	+	204.245	253.519	41.1722	124.34	-1.46767	8.34001e-17	6.84283e-16
TCONS_00030420	chr13:72762344-72762915	+	177.987	125.476	33.7686	44.6168	-1.95286	8.73434e-17	7.14485e-16
TCONS_00083791	chr6:43494806-43495722	+	137.147	195.671	10.532	83.4924	-1.82363	9.12503e-17	7.44209e-16
TCONS_00034336	chr14:32789947-32790669	+	33.1327	198.54	20.037	23.5324	-2.4107	9.88289e-17	8.03611e-16
TCONS_00009779	chr1:215806940-215808012	+	0	20.0667	117.01	55.4973	3.10378	1.0091e-16	8.1809e-16
TCONS_00056206	chr2:243964911-243965690	+	107.49	193.232	55.7182	21.8127	-1.95559	1.1237e-16	9.08296e-16
TCONS_00043641	chr17:57879274-57879703	+	264.619	233.676	112.3	79.1344	-1.38015	1.16294e-16	9.3723e-16
TCONS_00026691	chr12:10126933-10128048	+	160.988	32.1559	4.32698	22.8681	-2.82826	1.1644e-16	9.3564e-16
TCONS_00029687	chr13:60849333-60850651	+	72.6458	108.828	245.29	225.734	1.37604	1.3162e-16	1.05451e-15
TCONS_00049058	chr19:26902781-26903306	+	250.48	68.2244	55.0826	32.3458	-1.86605	1.36507e-16	1.09046e-15
TCONS_00082625	chr6:137145869-137149150	+	633.179	811.317	403.145	466.56	-0.731968	1.37553e-16	1.0956e-15
TCONS_00055025	chr2:2553128-2553930	+	171.533	116.194	408.924	222.473	1.13385	1.51778e-16	1.20537e-15
TCONS_00043836	chr17:9819244-9821236	+	153.249	234.078	19.3835	106.71	-1.61906	1.71356e-16	1.3569e-15
TCONS_00023727	chr11:69460148-69462063	+	137.529	168.567	32.764	48.8395	-1.90728	1.95967e-16	1.54729e-15
TCONS_00030706	chr13:49121288-49122440	+	244.12	199.194	100.515	59.0248	-1.47441	1.99508e-16	1.57069e-15
TCONS_00082761	chr6:26512833-26513436	+	29.7454	47.5312	23.9847	267.603	1.91583	2.04854e-16	1.60813e-15
TCONS_00013140	chr1:245458617-245461397	+	213.191	193.56	92.0289	45.8843	-1.56039	2.06815e-16	1.61886e-15
TCONS_00082354	chr6:96896945-96897848	+	112.62	301.697	96.1509	47.0517	-1.53268	2.7413e-16	2.13963e-15
TCONS_00055611	chr2:198528816-198529146	+	343.765	195.151	14.5889	205.606	-1.29128	2.83577e-16	2.20704e-15
TCONS_00034204	chr14:106145224-106146164	+	203.655	167.799	46.1851	72.3226	-1.6482	2.94364e-16	2.28446e-15
TCONS_00034011	chr14:44477513-44479316	+	414.963	465.484	184.698	268.789	-0.957175	3.12205e-16	2.41604e-15
TCONS_00034157	chr14:92503492-92505730	+	144.436	86.5496	15.0971	30.3955	-2.3441	3.45083e-16	2.6629e-15
TCONS_00055853	chr2:150725462-150726850	-	363.858	307.39	62.5257	245.719	-1.12277	3.50819e-16	2.69953e-15
TCONS_00077989	chr5:164353173-164353775	+	645.553	678.442	360.367	423.231	-0.756712	3.51506e-16	2.69719e-15
TCONS_00012625	chr1:39060828-39061147	+	168.433	403.718	30.1807	212.674	-1.2363	3.90685e-16	2.9894e-15
TCONS_00076834	chr5:9262453-9263275	+	58.2138	61.0455	187.758	175.721	1.60777	3.97319e-16	3.03164e-15
TCONS_00055780	chr2:254113375-254114896	+	173.13	150.901	31.7274	61.4825	-1.79758	4.53929e-16	3.45392e-15
TCONS_00067114	chr4:62793887-62795795	+	339.787	234.933	110.646	134.589	-1.22869	4.68698e-16	3.55636e-15
TCONS_00055174	chr2:10784561-10785613	+	125.121	95.4234	41.2727	0	-2.41781	4.72708e-16	3.57682e-15
TCONS_00011234	chr1:264904794-264918027	+	86.0451	103.121	27.7524	0	-2.76897	5.03309e-16	3.79782e-15
TCONS_00089962	chr7:104960636-104961404	+	233.631	139.998	43.9563	77.4364	-1.62192	5.31686e-16	4.00087e-15
TCONS_00029844	chr13:96549972-96551083	+	0	0	86.8509	38.2507	6.96696	5.57742e-16	4.18537e-15
TCONS_00042839	chr17:9465646-9467774	+	247.538	303.405	106.603	123.868	-1.25732	5.60888e-16	4.19741e-15
TCONS_00090247	chr7:137480448-137481741	+	106.446	199.675	44.7813	39.4449	-1.86176	5.9626e-16	4.4499e-15
TCONS_00078870	chr5:107178999-107179523	+	307.992	314.43	496.688	583.333	0.795094	6.05855e-16	4.50915e-15
TCONS_00055762	chr2:248108178-248109622	+	157.489	119.206	40.1017	29.4358	-1.99243	8.10688e-16	6.0172e-15
TCONS_00022695	chr11:34218542-34219619	+	22.2217	53.2631	179.18	102.588	1.90025	9.26265e-16	6.85638e-15
TCONS_00022855	chr11:72447412-72448142	+	40.9627	9.81834	151.936	81.4619	2.20043	9.84643e-16	7.26875e-15
TCONS_00048444	chr19:27948492-27948827	+	160.413	42.7215	316.179	177.228	1.28034	1.07644e-15	7.92494e-15
TCONS_00082848	chr6:52158593-52159374	+	38.2912	55.0681	74.1009	239.326	1.74726	1.14737e-15	8.42439e-15
TCONS_00030853	chr13:105027426-105029142	+	261.593	259.165	109.684	104.045	-1.28483	1.15399e-15	8.45021e-15
TCONS_00100664	chr9:17993407-17994254	+	155.368	160.81	51.2502	40.1271	-1.79083	1.21342e-15	8.86155e-15
TCONS_00040500	chr16:10852424-10856552	+	369.527	500.623	213.755	239.632	-0.940521	1.25038e-15	9.10705e-15
TCONS_00082577	chr6:26752897-26754609	+	25.9628	10.3717	41.8692	159.813	2.47267	1.32355e-15	9.61427e-15
TCONS_00096184	chr8:111154333-111156406	+	210.79	224.937	79.1625	82.0342	-1.4346	1.4223e-15	1.03041e-14
TCONS_00096120	chr8:67686169-67688216	+	187.148	154.198	68.3781	37.384	-1.69041	1.44243e-15	1.04223e-14
TCONS_00066090	chr3:167026183-167028940	-	154.548	196.794	15.5771	96.0462	-1.65424	1.55746e-15	1.12236e-14
TCONS_00078365	chr5:102885996-102886834	+	256.966	239.525	57.5556	141.951	-1.31533	1.62962e-15	1.17126e-14
TCONS_00026682	chr12:9334785-9335201	+	330.314	275.384	46.3205	224.404	-1.16177	1.64141e-15	1.17663e-14
TCONS_00078212	chr5:47401759-47402175	+	315.953	154.904	0	183.603	-1.3587	1.74933e-15	1.2507e-14
TCONS_00019537	chr10:29641463-29642085	+	346.059	172.806	77.5106	136.548	-1.27735	1.75205e-15	1.24936e-14
TCONS_00040630	chr16:48827419-48828167	+	103.943	182.065	19.3414	56.7887	-1.90952	1.77146e-15	1.25991e-14
TCONS_00011167	chr1:140965054-140971894	+	254.578	216.522	76.1501	107.904	-1.3559	1.90746e-15	1.3531e-14
TCONS_00066460	chr3:171379631-171380860	+	297.003	309.262	133.482	138.324	-1.15737	1.94375e-15	1.37527e-14
TCONS_00054328	chr2:188722827-188723643	+	14.6603	17.5697	118.211	72.8869	2.56784	1.94558e-15	1.373e-14
TCONS_00056167	chr2:218630753-218632993	+	80.1706	182.553	30.1672	34.1644	-2.02995	1.95726e-15	1.37767e-14
TCONS_00089552	chr7:135678529-135679698	+	281.522	128.822	74.2909	72.7089	-1.48102	2.06289e-15	1.44828e-14
TCONS_00012434	chr1:190769853-190770639	+	228.287	218.873	18.4075	151.331	-1.39748	2.25932e-15	1.58211e-14
TCONS_00070634	chr4:29092840-29093437	+	90.1316	72.0121	226.103	199.159	1.39108	2.3009e-15	1.60709e-14
TCONS_00009951	chr1:225255747-225256185	+	122.776	212.537	197.996	484.45	1.02521	2.33847e-15	1.62915e-14
TCONS_00104331	chrX:27840578-27840938	+	1277.38	874.784	561.812	895.468	-0.56251	2.36537e-15	1.64369e-14
TCONS_00088168	chr7:11026996-11027998	+	17.9125	35.7787	91.4749	144.186	2.13395	2.43876e-15	1.69037e-14
TCONS_00049124	chr19:38613710-38614598	+	148.203	104.954	21.7274	38.2765	-2.0769	2.46222e-15	1.70231e-14
TCONS_00078129	chr5:133471466-133493699	-	214.362	224.789	108.029	57.0936	-1.41118	2.48848e-15	1.71611e-14
TCONS_00046495	chr18:71848989-71850937	+	129.054	169.395	27.254	56.7421	-1.82909	2.9996e-15	2.06336e-14
TCONS_00088412	chr7:65153488-65154442	+	25.0837	7.5154	101.129	89.078	2.54467	3.09898e-15	2.12635e-14
TCONS_00066390	chr3:142425471-142426592	+	197.49	185.507	25.8231	106.147	-1.53712	3.1259e-15	2.13943e-14
TCONS_00082852	chr6:60382296-60382962	+	17.9572	53.8021	14.4795	255.081	1.90937	3.14291e-15	2.14569e-14
TCONS_00083353	chr6:60498583-60499670	+	93.5741	72.5637	13.315	7.81888	-2.97475	3.17812e-15	2.1643e-14
TCONS_00030238	chr13:53580326-53581928	+	209.214	246.255	75.3105	100.831	-1.37062	3.2693e-15	2.22084e-14
TCONS_00025817	chr12:10447256-10447971	+	0	20.0481	148.374	11.8812	2.99883	3.36862e-15	2.28261e-14
TCONS_00065606	chr3:109564248-109565177	+	167.427	185.218	41.539	73.178	-1.62014	3.63845e-15	2.45934e-14
TCONS_00078768	chr5:13020474-13022428	+	61.2659	168.875	32.1104	17.4055	-2.21655	3.64057e-15	2.45468e-14
TCONS_00082983	chr6:144155135-144155803	+	1298.01	911.902	656.847	851.966	-0.550575	3.66261e-15	2.46344e-14
TCONS_00012992	chr1:205079024-205080004	+	73.2568	146.324	9.84488	34.6868	-2.30185	3.68129e-15	2.46991e-14
TCONS_00099162	chr9:10330197-10330695	+	60.0074	71.9159	203.221	170.48	1.50219	3.83676e-15	2.56789e-14
TCONS_00056209	chr2:244401362-244402058	+	249.173	267.729	69.2814	146.461	-1.26058	3.85485e-15	2.57368e-14
TCONS_00046037	chr18:81002936-81004048	+	204.254	205.623	79.0545	69.6339	-1.4629	3.8642e-15	2.57361e-14
TCONS_00065615	chr3:109858187-109859785	+	149.812	80.7941	39.2594	10.6403	-2.20833	3.95416e-15	2.6271e-14
TCONS_00089806	chr7:59522379-59523794	+	215.696	81.0984	47.7435	36.0464	-1.82462	3.97717e-15	2.63597e-14
TCONS_00078876	chr5:113579357-113580828	+	174.943	146.275	16.4026	80.9085	-1.72288	4.19306e-15	2.77231e-14
TCONS_00065734	chr3:124251039-124251916	+	170.522	81.7449	21.9996	38.756	-2.05386	4.35213e-15	2.87051e-14
TCONS_00083873	chr6:108620433-108621112	+	193.753	211.094	71.0134	75.0613	-1.47067	4.42126e-15	2.90906e-14
TCONS_00040380	chr16:21910900-21911107	+	748.593	310.552	232.159	368.089	-0.81927	5.01983e-15	3.29494e-14
TCONS_00066346	chr3:119860044-119860944	+	99.7016	238.975	32.157	75.5334	-1.65302	5.15441e-15	3.37515e-14
TCONS_00090657	chr7:138236707-138238219	+	130.62	151.798	54.2574	22.4903	-1.87964	5.21261e-15	3.40507e-14
TCONS_00082711	chr6:7107904-7108462	+	64.2799	89.8756	103.662	304.363	1.40427	5.43738e-15	3.5434e-14
TCONS_00046222	chr18:56509761-56510750	+	193.575	173.993	73.1653	51.5572	-1.55929	5.8063e-15	3.77479e-14
TCONS_00095709	chr8:71359886-71360528	+	260.785	11.1621	45.0598	26.4602	-1.92691	5.89593e-15	3.82393e-14
TCONS_00034344	chr14:36557943-36558921	+	159.047	197.941	83.8524	34.7577	-1.58965	5.92939e-15	3.8365e-14
TCONS_00066105	chr3:3367875-3369537	+	180.058	168.317	52.2672	61.3851	-1.61601	5.97632e-15	3.8577e-14
TCONS_00096146	chr8:90485139-90486423	+	302.932	201.073	90.1898	119.163	-1.2675	6.45096e-15	4.15423e-14
TCONS_00089784	chr7:51518226-51520624	+	202.204	194.464	64.4123	78.0128	-1.47773	6.65016e-15	4.27242e-14
TCONS_00009166	chr1:85123077-85123788	+	92.5227	40.3214	217.03	155.323	1.48694	6.81307e-15	4.36678e-14
TCONS_00066389	chr3:140848201-140849456	+	76.2897	154.287	30.7574	20.3191	-2.17452	7.25484e-15	4.63901e-14
TCONS_00046214	chr18:56143847-56144903	+	107.65	67.9017	18.274	8.0482	-2.73754	8.08529e-15	5.15792e-14
TCONS_00018989	chr10:62539123-62540196	+	501.85	407.644	175.352	316.832	-0.885866	8.09372e-15	5.15124e-14
TCONS_00071835	chr4:56310568-56311902	+	206.354	252.681	79.5776	101.956	-1.33837	8.13967e-15	5.1684e-14
TCONS_00011493	chr1:64434834-64435521	+	217.614	83.4559	63.1689	24.7295	-1.77619	8.18782e-15	5.18689e-14
TCONS_00048347	chr19:246809-247113	+	117.811	23.5318	189.99	195.241	1.44653	8.28365e-15	5.23542e-14
TCONS_00043161	chr17:5014679-5018898	+	21.0575	45.4253	10.1876	245.278	1.94208	8.34814e-15	5.26396e-14
TCONS_00027016	chr12:10125200-10131568	+	91.6644	197.739	29.5648	52.0833	-1.82559	8.48719e-15	5.33928e-14
TCONS_00019551	chr10:62538195-62539202	+	378.077	181.243	97.5538	150.375	-1.17375	1.17313e-14	7.36313e-14
TCONS_00034345	chr14:36559132-36560032	+	299.105	430.154	128.628	236.042	-0.99984	1.20984e-14	7.57609e-14
TCONS_00036805	chr15:33171364-33172241	+	27.2836	32.698	192.496	48.445	2.00609	1.37817e-14	8.61038e-14
TCONS_00049386	chr19:40449423-40449971	+	76.3592	261.465	79.1625	30.9907	-1.61676	1.49518e-14	9.32009e-14
TCONS_00011009	chr1:243999888-244000764	+	40.972	16.3676	22.0247	213.401	2.03767	1.51586e-14	9.42737e-14
TCONS_00043862	chr17:16104568-16105493	+	834.285	1061.85	255.526	1010.54	-0.582709	1.5456e-14	9.59045e-14
TCONS_00071928	chr4:79173419-79174598	+	167.482	85.1533	20.4615	43.2557	-1.9873	1.57484e-14	9.74966e-14
TCONS_00033846	chr14:6558508-6560086	+	91.0258	122.726	12.2328	32.3253	-2.26218	1.61682e-14	9.98687e-14
TCONS_00011478	chr1:61725105-61725587	+	371.972	237.754	89.9797	193.74	-1.10369	1.82254e-14	1.12321e-13
TCONS_00009104	chr1:78246407-78246830	+	70.6219	50.7821	227.779	120.381	1.51993	1.98394e-14	1.21992e-13
TCONS_00089714	chr7:25278830-25279681	+	133.552	0	11.3355	0	-3.55848	2.00517e-14	1.2302e-13
TCONS_00010022	chr1:245233857-245234710	+	385.692	260.531	130.053	179.303	-1.06276	2.09282e-14	1.28109e-13
TCONS_00065915	chr3:171348413-171349579	+	174.479	86.1019	24.8273	43.7375	-1.92619	2.18325e-14	1.33345e-13
TCONS_00009893	chr1:221181433-221182095	+	72.2623	64.9521	335.038	38.493	1.4448	2.21269e-14	1.3484e-13
TCONS_00012047	chr1:219545461-219546426	+	173.587	200.605	44.9899	88.0636	-1.49177	2.51132e-14	1.52697e-13
TCONS_00100797	chr9:97743971-97745110	+	78.7992	151.099	8.47177	44.7734	-2.11027	2.5119e-14	1.52393e-13
TCONS_00043733	chr17:87833662-87834252	+	324.263	145.73	106.22	86.3649	-1.28714	2.54344e-14	1.53963e-13
TCONS_00037356	chr15:33220078-33220693	+	165.274	186.421	78.3914	41.4299	-1.55344	2.61024e-14	1.57656e-13
TCONS_00046301	chr18:71846439-71847384	+	113.951	128.977	51.0456	8.99254	-2.01658	2.83457e-14	1.70827e-13
TCONS_00100708	chr9:46478422-46479559	+	99.9878	201.819	46.6767	44.8521	-1.72133	2.88756e-14	1.73636e-13
TCONS_00065635	chr3:111284536-111285012	+	351.54	165.512	80.988	142.674	-1.20899	2.92628e-14	1.75577e-13
TCONS_00043400	chr17:55954928-55956440	+	150.411	90.1301	25.5329	33.7354	-2.02095	3.48155e-14	2.08434e-13
TCONS_00100204	chr9:23428661-23429329	+	223.795	150.196	57.7448	76.2955	-1.48034	3.58958e-14	2.1443e-13
TCONS_00072115	chr4:131790844-131791819	+	134.992	88.2443	24.7383	26.1484	-2.13321	3.95969e-14	2.36022e-13
TCONS_00023002	chr11:69482483-69483332	+	531.451	484.818	243.045	338.024	-0.806501	4.01278e-14	2.38664e-13
TCONS_00030523	chr13:93928480-93930985	+	205.519	183.297	21.1963	122.207	-1.43901	4.05657e-14	2.40743e-13
TCONS_00066061	chr3:109788262-109792658	-	99.4571	144.736	51.5542	10.0913	-1.98595	4.40466e-14	2.60832e-13
TCONS_00011152	chr1:84656984-84657515	+	540.338	526.149	235.999	383.772	-0.783059	4.52127e-14	2.67157e-13
TCONS_00083318	chr6:44153279-44154349	+	206.894	120.625	36.0703	71.4869	-1.60647	4.90489e-14	2.89197e-13
TCONS_00064795	chr3:11423147-11423850	+	76.5606	101.949	96.0295	338.344	1.28293	4.90503e-14	2.88581e-13
TCONS_00083121	chr6:3729299-3730361	+	135.211	13.5037	18.1709	0	-3.03285	5.10077e-14	2.99451e-13
TCONS_00045991	chr18:71880080-71881464	+	635.628	590.759	258.007	485.234	-0.722512	5.15112e-14	3.01756e-13
TCONS_00033251	chr14:16447958-16450266	+	287.895	254.886	92.0191	151.054	-1.15898	5.2377e-14	3.0617e-13
TCONS_00090101	chr7:127332648-127333635	+	121.23	65.3794	34.2129	0	-2.44741	5.43075e-14	3.16774e-13
TCONS_00049119	chr19:38420279-38420627	+	428.993	123.39	152.201	97.5008	-1.14546	5.49192e-14	3.19658e-13
TCONS_00033995	chr14:43202282-43202965	+	175.109	136.409	98.8374	0	-1.65619	5.76745e-14	3.34979e-13
TCONS_00104553	chrX:25741379-25742441	+	95.7748	87.7739	9.08544	24.0083	-2.47153	6.29091e-14	3.64605e-13
TCONS_00078417	chr5:126462012-126463348	+	223.962	209.358	140.858	31.8136	-1.3274	6.56939e-14	3.79936e-13
TCONS_00079032	chr5:165262234-165263475	+	371.283	335.167	124.416	232.879	-0.983472	7.00608e-14	4.04334e-13
TCONS_00029977	chr13:55337457-55338361	-	36.922	35.3993	89.314	167.831	1.83009	7.04597e-14	4.05776e-13
TCONS_00095528	chr8:11985516-11986122	+	197.323	82.7684	39.7769	42.0442	-1.77535	7.06118e-14	4.05794e-13
TCONS_00040159	chr16:41204989-41205962	+	36.8916	44.2128	89.2407	183.415	1.74923	7.62922e-14	4.37516e-13
TCONS_00055266	chr2:39096223-39097202	+	134.441	87.8841	34.4922	17.3611	-2.10016	7.92734e-14	4.53657e-13
TCONS_00104361	chrX:72034360-72034705	+	173.085	103.717	83.7384	491.731	1.05588	9.45627e-14	5.40019e-13
TCONS_00065519	chr3:65875592-65876173	+	277.828	86.3238	58.0797	73.0837	-1.47317	9.52511e-14	5.42811e-13
TCONS_00072610	chr4:165603709-165604558	+	119.775	185.763	56.8107	40.0327	-1.65763	9.65969e-14	5.49332e-13
TCONS_00037324	chr15:23411530-23412174	+	194.982	77.8921	52.4068	26.3781	-1.79224	1.01509e-13	5.76066e-13
TCONS_00026693	chr12:10136567-10137969	+	183.547	168.815	51.6277	72.7608	-1.50221	1.04898e-13	5.94057e-13
TCONS_00082853	chr6:60385284-60386488	+	19.8796	23.8247	52.0961	148.254	2.19668	1.07876e-13	6.09657e-13
TCONS_00083407	chr6:92960097-92961559	+	212.86	181.515	39.6083	110.48	-1.39376	1.09989e-13	6.20311e-13
TCONS_00037772	chr15:106177685-106178943	+	109.405	199.525	38.3551	60.8122	-1.63934	1.11409e-13	6.27022e-13
TCONS_00021310	chr11:69482436-69483233	+	555.347	476.682	248.102	351.791	-0.782706	1.17899e-13	6.6218e-13
TCONS_00023462	chr11:69459659-69461012	+	150.382	111.316	35.664	37.697	-1.83482	1.31034e-13	7.34439e-13
TCONS_00011946	chr1:199275871-199276812	+	203.439	83.8103	51.2623	36.1229	-1.71684	1.32331e-13	7.40184e-13
TCONS_00064547	chr3:176431701-176432453	+	23.8595	57.1889	179.561	90.3792	1.73578	1.36269e-13	7.60651e-13
TCONS_00055476	chr2:157345642-157346304	+	234.853	119.079	36.4171	89.8169	-1.48737	1.40811e-13	7.84394e-13
TCONS_00019960	chr10:66725463-66726154	+	164.431	0	13.9564	12.2933	-2.64711	1.57238e-13	8.74116e-13
TCONS_00018704	chr10:86691323-86691720	+	90.2825	0	242.659	42.7485	1.6605	1.60281e-13	8.89217e-13
TCONS_00056178	chr2:225201211-225201774	+	159.275	267.236	111.305	60.3329	-1.31321	1.64979e-13	9.13421e-13
TCONS_00078693	chr5:137244857-137255606	+	68.4987	187.639	43.3971	27.8005	-1.84702	1.84339e-13	1.01854e-12
TCONS_00049240	chr19:58099095-58100489	+	309.096	303.552	186.926	109.767	-1.04609	2.04701e-13	1.12876e-12
TCONS_00056116	chr2:197816482-197817153	+	35.6473	234.968	28.7435	50.6366	-1.76939	2.11084e-13	1.1616e-12
TCONS_00037777	chr15:109591300-109592275	+	30.68	132.366	0	26.1484	-2.64048	2.14194e-13	1.17634e-12
TCONS_00070936	chr4:123987815-123988538	+	306.054	366.791	186.753	152.749	-0.986854	2.32236e-13	1.27286e-12
TCONS_00043394	chr17:34297745-34298366	+	125.167	57.6946	7.76352	27.3535	-2.38051	2.39848e-13	1.31194e-12
TCONS_00037295	chr15:4964714-4965103	+	261.048	147.225	74.2909	87.2507	-1.33763	2.47582e-13	1.35153e-12
TCONS_00023403	chr11:51203032-51203710	+	123.479	147.984	42.6708	37.5859	-1.75806	2.48324e-13	1.35287e-12
TCONS_00095086	chr8:13020393-13023258	-	359.724	311.358	102.057	236.567	-0.986805	2.50065e-13	1.35964e-12
TCONS_00072032	chr4:123389888-123390321	+	358.773	181.911	111.265	137.209	-1.12169	2.62114e-13	1.42231e-12
TCONS_00083610	chr6:11093035-11095125	-	298.979	413.155	216.477	151.678	-0.951835	2.6511e-13	1.43571e-12
TCONS_00037646	chr15:23705503-23707564	+	104.556	111.382	14.0511	37.1302	-2.07693	2.66053e-13	1.43795e-12
TCONS_00023499	chr11:83420472-83421910	+	245.543	359.11	97.3165	195.086	-1.04815	2.67836e-13	1.44472e-12
TCONS_00079001	chr5:155446258-155447255	+	78.0097	165.407	48.3859	17.048	-1.89532	2.81745e-13	1.51674e-12
TCONS_00083833	chr6:92959751-92961035	+	172.438	212.244	41.337	105.923	-1.3853	2.83538e-13	1.52339e-12
TCONS_00088345	chr7:37823940-37825065	+	10.6372	12.7481	107.214	45.3301	2.70555	2.88433e-13	1.54664e-12
TCONS_00056148	chr2:207542774-207543508	+	154.811	214.828	91.9793	46.2963	-1.41857	3.09937e-13	1.65868e-12
TCONS_00020858	chr11:29022634-29023648	+	88.5036	84.8537	114.181	301.724	1.26251	3.27436e-13	1.74889e-12
TCONS_00083523	chr6:129443684-129444387	+	221.175	183.508	27.437	132.921	-1.3355	3.36683e-13	1.79476e-12
TCONS_00020376	chr10:1150648-1151408	+	94.4348	235.782	25.3819	89.4291	-1.52415	3.43955e-13	1.82995e-12
TCONS_00077082	chr5:127949034-127949726	+	34.567	51.7836	139.363	135.031	1.66797	3.94861e-13	2.09669e-12
TCONS_00055273	chr2:39114554-39115103	+	228.661	39.1484	17.5597	61.8687	-1.75348	3.9584e-13	2.0978e-12
TCONS_00030488	chr13:83163809-83164690	+	156.169	48.8245	27.3748	19.2901	-2.13517	4.13813e-13	2.18879e-12
TCONS_00095727	chr8:79810847-79811867	+	134.908	49.2071	28.3775	8.33197	-2.32638	4.20791e-13	2.22139e-12
TCONS_00023634	chr11:26910162-26911806	+	141.982	117.802	49.9036	25.857	-1.77779	5.30833e-13	2.79688e-12
TCONS_00023503	chr11:83778211-83778832	+	298.474	115.389	31.0541	136.768	-1.30222	5.34227e-13	2.80933e-12
TCONS_00100296	chr9:45287009-45287623	+	185.018	105.032	23.5557	69.1622	-1.64538	5.37928e-13	2.82335e-12
TCONS_00030850	chr13:105002192-105003998	+	76.2264	107.241	13.3617	23.5389	-2.31381	5.506e-13	2.8843e-12
TCONS_00095702	chr8:70691532-70693411	+	89.194	57.2649	2.56857	18.0999	-2.82499	5.52626e-13	2.88935e-12
TCONS_00083611	chr6:11093035-11095125	-	289.27	398.162	207.844	146.461	-0.956225	5.53758e-13	2.88973e-12
TCONS_00020629	chr10:83525556-83526437	+	95.0594	138.336	32.8497	28.9352	-1.91745	5.69417e-13	2.96576e-12
TCONS_00026950	chr12:45003517-45004822	+	91.7112	87.929	22.1849	13.0275	-2.35095	5.77939e-13	3.0044e-12
TCONS_00065709	chr3:120822974-120824077	+	119.341	71.512	17.4961	23.1167	-2.23246	6.20919e-13	3.22168e-12
TCONS_00012262	chr1:252565325-252566880	+	150.103	96.8646	31.0341	38.2703	-1.8333	6.50015e-13	3.36624e-12
TCONS_00072615	chr4:169184046-169185188	+	125.748	156.982	29.5734	59.5412	-1.66569	6.6049e-13	3.41399e-12
TCONS_00100576	chr9:80030718-80046929	+	118.344	204.498	42.1642	70.37	-1.52046	6.91016e-13	3.56501e-12
TCONS_00020322	chr10:104515870-104516864	+	108.339	317.384	82.504	94.0466	-1.26983	7.26735e-13	3.74221e-12
TCONS_00019823	chr10:40774298-40774775	+	225.517	255.256	141.433	71.1878	-1.17707	7.34729e-13	3.77623e-12
TCONS_00046393	chr18:20203241-20204353	+	118.376	128.97	8.67729	61.1461	-1.82475	7.40455e-13	3.79849e-12
TCONS_00009588	chr1:190842831-190843780	+	12.6079	67.9946	127.077	134.32	1.69735	7.49812e-13	3.83926e-12
TCONS_00078363	chr5:102805961-102806514	+	562.12	608.896	305.076	414.598	-0.702345	7.50145e-13	3.83376e-12
TCONS_00049257	chr19:27949257-27950680	+	180.113	323.784	36.3076	191.886	-1.14287	7.57289e-13	3.86302e-12
TCONS_00040330	chr16:7952516-7952968	+	251.183	174.281	63.9591	112.675	-1.26827	7.77231e-13	3.95734e-12
TCONS_00011712	chr1:141760510-141761484	+	233.407	66.2511	64.3855	34.9003	-1.59366	7.80756e-13	3.96787e-12
TCONS_00099964	chr9:78970382-78971291	+	322.471	315.482	143.275	177.618	-0.991358	7.84581e-13	3.97989e-12
TCONS_00066216	chr3:58959135-58960833	+	95.1713	190.097	51.1597	40.0562	-1.64496	8.41e-13	4.25815e-12
TCONS_00018725	chr10:88312169-88312850	+	17.5623	63.1426	148.691	112.262	1.69306	8.59156e-13	4.34201e-12
TCONS_00065871	chr3:160043794-160044571	+	169.347	83.0268	62.0683	10.9344	-1.78954	8.90533e-13	4.49225e-12
TCONS_00066291	chr3:95400799-95401884	+	38.6015	152.003	17.786	23.4999	-2.20686	9.36442e-13	4.7151e-12
TCONS_00071802	chr4:26724799-26726226	+	109.039	15.0782	6.76318	5.95725	-3.28648	9.55083e-13	4.80008e-12
TCONS_00077737	chr5:63206650-63207347	+	68.6389	41.1301	89.9368	219.377	1.4946	1.04332e-12	5.23392e-12
TCONS_00104102	chrX:63259226-63259823	+	40.0585	120.02	161.502	227.611	1.28141	1.04407e-12	5.22803e-12
TCONS_00082323	chr6:92398897-92399554	+	955.65	850.793	469.681	762.781	-0.551609	1.05122e-12	5.25415e-12
TCONS_00083299	chr6:40845428-40846074	+	157.355	55.4653	0	52.5932	-2.01669	1.08722e-12	5.42414e-12
TCONS_00055466	chr2:150722869-150724768	+	119.775	71.7721	15.2492	26.864	-2.18535	1.13337e-12	5.64404e-12
TCONS_00070612	chr4:26914983-26915824	+	35.5626	51.144	229.402	40.413	1.63776	1.20526e-12	5.99111e-12
TCONS_00049461	chr19:58098052-58098860	+	51.8185	212.921	59.6899	21.0308	-1.71356	1.2651e-12	6.27709e-12
TCONS_00089102	chr7:11146338-11146907	+	42.0263	50.3664	25.4153	253.716	1.59509	1.31582e-12	6.51688e-12
TCONS_00034447	chr14:102346430-102347991	+	153.361	271.098	102.019	76.2466	-1.2516	1.4261e-12	7.05028e-12
TCONS_00019495	chr10:107289299-107289923	+	76.6559	91.8682	46.3576	353.889	1.24793	1.43272e-12	7.07018e-12
TCONS_00012355	chr1:276880596-276882039	+	319.344	208.755	153.83	94.2598	-1.08995	1.69569e-12	8.35272e-12
TCONS_00029575	chr13:35580195-35580670	+	276.791	467.423	294.198	107.23	-0.890576	1.69792e-12	8.34862e-12
TCONS_00083684	chr6:9138298-9139495	+	44.9905	161.757	36.2773	14.2019	-2.03411	1.70682e-12	8.37725e-12
TCONS_00072028	chr4:123089888-123090685	+	180.113	98.9339	36.3076	53.3017	-1.63879	1.70732e-12	8.36464e-12
TCONS_00064160	chr3:105432284-105433327	+	45.8907	34.3736	101.759	154.82	1.67657	1.88133e-12	9.20061e-12
TCONS_00013133	chr1:243992766-243994218	+	107.163	128.429	36.5575	29.2737	-1.83945	1.94591e-12	9.49941e-12
TCONS_00010639	chr1:80745525-80746501	+	55.1675	22.0385	59.3111	191.559	1.70016	2.03261e-12	9.90487e-12
TCONS_00023467	chr11:69477018-69478552	+	148.255	60.7841	18.8752	33.2519	-2.00367	2.1362e-12	1.03911e-11
TCONS_00083800	chr6:48142959-48144264	+	77.9545	258.291	59.1597	65.1374	-1.43572	2.26289e-12	1.09877e-11
TCONS_00055265	chr2:39060795-39061303	+	211.783	42.3018	9.48706	66.8522	-1.73481	2.29759e-12	1.11364e-11
TCONS_00020197	chr10:105483447-105484171	+	189.988	158.393	73.2662	58.6686	-1.40084	2.39933e-12	1.16088e-11
TCONS_00012842	chr1:164101927-164103555	+	246.314	286.383	456.509	438.664	0.748851	2.53697e-12	1.2253e-11
TCONS_00046318	chr18:75407323-75407922	+	239.55	107.658	32.1927	99.2477	-1.40139	2.57124e-12	1.23966e-11
TCONS_00094625	chr8:45637749-45638806	+	0	0	91.2838	0	6.51229	2.60431e-12	1.25338e-11
TCONS_00012644	chr1:48152916-48153857	+	158.937	220.954	25.6312	126.43	-1.32093	2.71184e-12	1.30283e-11
TCONS_00090532	chr7:107967176-107969046	+	112.029	157.277	49.0376	36.3739	-1.65674	2.80123e-12	1.34341e-11
TCONS_00043859	chr17:14223263-14223975	+	16.7987	211.39	27.0907	35.7936	-1.85946	2.97816e-12	1.42575e-11
TCONS_00088568	chr7:107727635-107728767	+	21.143	0	93.7653	45.05	2.71491	3.036e-12	1.45089e-11
TCONS_00095619	chr8:45764972-45765920	+	151.454	22.6887	0	35.8565	-2.27996	3.31754e-12	1.58266e-11
TCONS_00077003	chr5:95906962-95907253	+	123.056	147.477	281.135	262.2	1.00604	3.35995e-12	1.60009e-11
TCONS_00046387	chr18:4306762-4308526	+	339.305	443.238	164.156	269.909	-0.850259	3.64879e-12	1.73461e-11
TCONS_00089545	chr7:101015250-101016373	+	196.45	107.016	38.4009	67.6497	-1.51678	3.66075e-12	1.73726e-11
TCONS_00055354	chr2:61951603-61952765	+	257.47	197.481	99.6508	102.405	-1.17096	3.70542e-12	1.7554e-11
TCONS_00043711	chr17:80873842-80875093	+	114.8	45.8607	23.1417	6.79469	-2.42404	3.93506e-12	1.86096e-11
TCONS_00034049	chr14:72275270-72275972	+	187.414	142.932	13.738	108.908	-1.42948	4.14263e-12	1.95572e-11
TCONS_00083772	chr6:37299234-37300237	+	149.122	171.567	91.3838	25.4192	-1.4571	4.18758e-12	1.97352e-11
TCONS_00094722	chr8:63232020-63233574	+	23.1077	18.4623	121.111	60.1778	2.12468	4.36637e-12	2.05423e-11
TCONS_00055185	chr2:23018312-23019641	+	157.598	70.1531	50.8306	12.7924	-1.83984	4.47835e-12	2.10328e-11
TCONS_00020100	chr10:86366643-86367244	+	179.065	131.145	40.1072	70.6557	-1.48577	4.57973e-12	2.14719e-11
TCONS_00055745	chr2:236524840-236527250	+	139.1	116.097	54.0774	24.6987	-1.69578	4.61027e-12	2.1578e-11
TCONS_00045708	chr18:31499560-31500185	+	28.7	0	154.278	0	2.42641	4.65521e-12	2.17509e-11
TCONS_00100818	chr9:106235040-106236118	+	77.7038	172.945	44.7536	31.5364	-1.7161	4.71557e-12	2.19952e-11
TCONS_00100278	chr9:42570384-42570910	+	215.913	81.7139	54.9781	48.4266	-1.5252	4.80827e-12	2.23893e-11
TCONS_00100704	chr9:45285088-45286253	+	148.948	178.507	70.4044	51.0709	-1.43063	4.98158e-12	2.31567e-11
TCONS_00013014	chr1:206221958-206223214	+	109.579	137.035	26.8913	47.3736	-1.7315	5.13392e-12	2.38242e-11
TCONS_00076945	chr5:63214405-63215748	+	40.1032	21.3607	186.833	31.6479	1.8297	5.19346e-12	2.40595e-11
TCONS_00049308	chr19:14566445-14567909	+	61.3182	97.9823	6.59237	23.2272	-2.41742	5.23959e-12	2.4232e-11
TCONS_00030854	chr13:105146631-105148179	+	85.0564	171.437	24.9395	54.919	-1.6834	5.26641e-12	2.43148e-11
TCONS_00043517	chr17:16412449-16412705	+	1398.15	809.879	789.161	794.423	-0.479566	5.37616e-12	2.47794e-11
TCONS_00040447	chr16:64520023-64521050	+	128.164	13.9634	14.0922	8.27524	-2.66771	5.53152e-12	2.54525e-11
TCONS_00078595	chr5:160087344-160087892	+	283.62	209.172	105.55	123.963	-1.1024	5.90622e-12	2.71308e-11
TCONS_00011052	chr1:263407079-263408085	+	35.6827	78.4005	62.3395	244.987	1.42969	6.23331e-12	2.85851e-11
TCONS_00058336	chr20:19476155-19476669	+	69.7717	55.7453	28.1296	297.33	1.3746	6.39614e-12	2.92825e-11
TCONS_00043886	chr17:37818367-37819462	+	147.533	242.296	52.8713	108.665	-1.27098	6.4155e-12	2.93218e-11
TCONS_00055287	chr2:42507083-42508133	+	210.831	95.605	36.7567	72.8473	-1.48329	6.55136e-12	2.98927e-11
TCONS_00083738	chr6:28218016-28219453	+	199.902	254.546	50.3711	153.811	-1.15426	6.73106e-12	3.06612e-11
TCONS_00020631	chr10:83892137-83893702	+	164.442	229.157	104.842	59.755	-1.25779	7.58948e-12	3.45137e-11
TCONS_00009282	chr1:120836677-120837730	+	0	0	87.0487	0	6.44375	7.78742e-12	3.53549e-11
TCONS_00055609	chr2:198486747-198487166	+	242.401	119.62	22.9948	121.528	-1.32478	7.86148e-12	3.56318e-11
TCONS_00020004	chr10:73696091-73696736	+	222.492	99.992	67.2759	52.6746	-1.42679	7.95522e-12	3.59967e-11
TCONS_00023521	chr11:84808204-84809362	+	186.018	167.2	58.3303	80.7389	-1.34476	8.08185e-12	3.6509e-11
TCONS_00043331	chr17:55152524-55153713	+	20.1302	36.1876	56.8107	150.123	1.87751	8.36738e-12	3.77363e-11
TCONS_00099946	chr9:66716264-66716582	+	244.055	224.991	136.239	666.689	0.775541	8.54146e-12	3.84577e-11
TCONS_00065901	chr3:164309875-164311096	+	117.618	123.34	23.7099	48.7305	-1.73392	8.55244e-12	3.84436e-11
TCONS_00030449	chr13:76684393-76685736	+	111.398	53.4018	14.3718	18.9887	-2.3045	9.18847e-12	4.12346e-11
TCONS_00065900	chr3:164306691-164307971	+	224.402	72.8366	18.8482	86.3312	-1.49877	9.32852e-12	4.17942e-11
TCONS_00058370	chr20:32115580-32115963	+	249.531	130.834	176.054	509.531	0.849951	9.60771e-12	4.29744e-11
TCONS_00040499	chr16:87400454-87400770	+	453.406	271.692	76.1658	322.029	-0.864702	1.12575e-11	5.0271e-11
TCONS_00009315	chr1:132561861-132562824	+	0	14.8905	110.203	8.82463	2.99883	1.13654e-11	5.06702e-11
TCONS_00055746	chr2:236527319-236529196	+	245.545	202.552	102.852	99.6554	-1.14584	1.24919e-11	5.56014e-11
TCONS_00034184	chr14:102347038-102348413	+	165.387	203.424	70.1877	80.3709	-1.29256	1.2688e-11	5.63818e-11
TCONS_00056115	chr2:197771017-197771763	+	72.1535	182.553	12.9288	68.3289	-1.64826	1.28759e-11	5.71239e-11
TCONS_00066448	chr3:164390484-164391318	+	100.41	189.1	40.4819	61.1278	-1.51058	1.31365e-11	5.81853e-11
TCONS_00095310	chr8:108957203-108957684	+	869.734	997.661	761.405	547.127	-0.513078	1.34911e-11	5.96585e-11
TCONS_00055743	chr2:236519653-236520560	+	138.506	134.375	63.8182	28.1066	-1.56975	1.37085e-11	6.05216e-11
TCONS_00043877	chr17:22821345-22823102	+	81.7576	114.313	10.9873	38.7119	-1.98008	1.47325e-11	6.49373e-11
TCONS_00043469	chr17:6838566-6839396	+	165.753	138.189	69.7316	40.948	-1.45741	1.49507e-11	6.57928e-11
TCONS_00055946	chr2:42844156-42845533	+	208.606	229.171	122.65	74.0808	-1.15397	1.6415e-11	7.21199e-11
TCONS_00055215	chr2:30301000-30301540	+	763.814	358.197	312.406	393.112	-0.669332	1.85282e-11	8.12733e-11
TCONS_00046087	chr18:4308840-4309448	+	521.188	494.98	301.311	321.28	-0.706782	1.85355e-11	8.11748e-11
TCONS_00089803	chr7:58758852-58759484	+	189.218	68.0304	83.9147	0	-1.61617	1.98876e-11	8.69562e-11
TCONS_00096188	chr8:111405115-111405901	+	83.7054	182.394	67.4943	21.6187	-1.57826	2.03939e-11	8.90272e-11
TCONS_00037661	chr15:28011271-28011702	+	221.805	465.189	78.2463	295.38	-0.878701	2.05882e-11	8.97316e-11
TCONS_00043826	chr17:6679582-6680477	+	240.619	240.308	113.178	113.932	-1.08243	2.13865e-11	9.30621e-11
TCONS_00100476	chr9:97635294-97637714	+	200.367	216.413	99.7297	84.3316	-1.1791	2.26755e-11	9.85136e-11
TCONS_00104538	chrX:25644390-25645234	+	134.658	25.4812	22.8588	10.0674	-2.28202	2.36671e-11	1.02658e-10
TCONS_00082969	chr6:137154972-137156641	+	369.365	537.216	526.265	809.943	0.559637	2.67041e-11	1.15647e-10
TCONS_00009311	chr1:131972135-131973406	+	47.0813	0	144.26	40.1271	1.96951	2.83395e-11	1.22535e-10
TCONS_00020468	chr10:39101188-39103079	+	193.083	280.715	125.062	98.918	-1.0809	3.16626e-11	1.36686e-10
TCONS_00055267	chr2:39097868-39098684	+	161.264	43.9241	35.4632	20.8248	-1.86605	3.27151e-11	1.41006e-10
TCONS_00023589	chr11:74008781-74009536	+	150.511	370.253	76.6494	180.041	-1.0206	3.2801e-11	1.41153e-10
TCONS_00065759	chr3:138620223-138621319	+	103.725	45.798	136.46	217.133	1.24172	3.36027e-11	1.44375e-10
TCONS_00066361	chr3:120887757-120889910	+	127.893	133.281	40.353	47.3925	-1.57361	3.43999e-11	1.47567e-10
TCONS_00009737	chr1:209475194-209475799	+	0	23.6871	135.465	0	2.51575	3.74532e-11	1.60413e-10
TCONS_00023639	chr11:30355674-30358260	+	125.007	199.752	41.0653	85.4969	-1.35952	3.79273e-11	1.62188e-10
TCONS_00100792	chr9:97582461-97584419	+	88.6542	186.849	44.3698	52.1099	-1.51377	3.79492e-11	1.62028e-10
TCONS_00030383	chr13:52971592-52972415	+	218.037	296.147	128.927	123.888	-1.0242	3.81839e-11	1.62775e-10
TCONS_00101052	chrUn_KL568376v1:16062-16709	+	64.6932	199.367	37.2601	52.512	-1.55653	3.86451e-11	1.64483e-10
TCONS_00030078	chr13:69260573-69262561	+	361.312	483.532	140.813	354.991	-0.768915	3.92642e-11	1.66857e-10
TCONS_00065909	chr3:167028366-167029336	+	148.022	133.048	29.8388	70.0881	-1.49198	3.95244e-11	1.67701e-10
TCONS_00058128	chr20:19070929-19071742	+	73.5718	44.086	177.97	125.41	1.36653	3.99635e-11	1.69301e-10
TCONS_00071907	chr4:77347378-77347978	+	239.151	226.9	64.2784	155.701	-1.08312	4.24288e-11	1.79466e-10
TCONS_00055610	chr2:198522488-198523649	+	92.7688	135.885	33.2455	36.6048	-1.71083	4.42709e-11	1.86967e-10
TCONS_00082039	chr6:11738385-11739791	+	212.82	295.862	92.6657	157.2	-1.02561	4.60742e-11	1.94282e-10
TCONS_00012631	chr1:45889196-45890961	+	122.081	142.244	51.9532	38.5366	-1.54649	4.68148e-11	1.971e-10
TCONS_00089715	chr7:25281515-25282532	+	158.837	112.805	94.8706	0	-1.51767	4.76604e-11	2.0035e-10
TCONS_00048623	chr19:54663681-54664533	+	63.1872	58.8985	209.46	99.7297	1.3406	4.96741e-11	2.08494e-10
TCONS_00019224	chr10:38876703-38877221	+	323.092	622.301	148.868	426.167	-0.717264	5.17631e-11	2.16927e-10
TCONS_00066236	chr3:61203364-61205547	+	145.331	243.184	59.6981	109.063	-1.20299	5.28439e-11	2.21117e-10
TCONS_00095797	chr8:112377932-112379571	+	138.764	61.2688	23.5557	31.123	-1.87119	5.29801e-11	2.21346e-10
TCONS_00055995	chr2:104404689-104405693	+	232.399	449.914	206.61	169.292	-0.860077	5.55574e-11	2.31759e-10
TCONS_00095665	chr8:63101587-63102707	+	128.216	96.0375	30.1538	37.9436	-1.71946	5.79931e-11	2.41549e-10
TCONS_00104557	chrX:25754005-25754670	+	188.834	0	36.2531	12.7732	-1.94549	5.8705e-11	2.44141e-10
TCONS_00011427	chr1:45886110-45887533	+	121.962	70.5624	27.1287	23.8959	-1.91578	6.05932e-11	2.5161e-10
TCONS_00011619	chr1:92396812-92398487	+	164.369	47.1058	46.0994	15.2272	-1.7859	6.47134e-11	2.68309e-10
TCONS_00034428	chr14:86681337-86682534	+	119.975	173.739	52.4005	56.8077	-1.42733	6.62045e-11	2.74075e-10
TCONS_00056123	chr2:198491456-198491867	+	14.5358	348.408	70.324	82.5917	-1.24701	6.6211e-11	2.73685e-10
TCONS_00037322	chr15:21300318-21300977	+	181.477	163.118	102.431	38.6679	-1.2882	6.64216e-11	2.7414e-10
TCONS_00071803	chr4:26808327-26809445	+	133.797	25.6558	4.31538	30.4091	-2.1991	7.2369e-11	2.98235e-10
TCONS_00013132	chr1:243986731-243988098	+	547.217	640.072	264.743	503.701	-0.627659	7.34054e-11	3.02049e-10
TCONS_00018131	chr10:1275404-1276245	+	213.376	213.1	114.701	80.8261	-1.1251	7.4871e-11	3.07615e-10
TCONS_00026637	chr12:1412153-1413583	+	100.44	165.512	80.988	11.8895	-1.51776	7.56048e-11	3.10162e-10
TCONS_00049385	chr19:40432609-40434051	+	112.055	218.848	26.7715	106.116	-1.3162	7.66224e-11	3.13864e-10
TCONS_00056223	chr2:254114120-254115220	+	108.787	156.451	30.7015	61.8125	-1.51954	7.71451e-11	3.1553e-10
TCONS_00083584	chr6:46788025-46907674	+	108.546	206.345	27.1626	95.7031	-1.35777	7.81212e-11	3.19044e-10
TCONS_00011004	chr1:237825633-237828530	+	578.622	267.473	243.279	258.32	-0.754285	8.08185e-11	3.29565e-10
TCONS_00064756	chr3:6213878-6214831	+	288.765	315.978	384.693	570.697	0.659768	8.34948e-11	3.3997e-10
TCONS_00071375	chr4:40058119-40059251	+	31.7144	25.3388	25.5723	172.692	1.79705	8.37174e-11	3.40367e-10
TCONS_00013024	chr1:211109039-211110351	+	50.1722	120.258	40.4555	0	-2.07477	8.56814e-11	3.47833e-10
TCONS_00055771	chr2:251488860-251489478	+	193.497	127.543	31.2046	96.2013	-1.33332	9.49665e-11	3.84953e-10
TCONS_00056163	chr2:218594439-218595950	+	43.5689	109.177	9.58117	22.5051	-2.25111	9.7522e-11	3.94725e-10
TCONS_00019765	chr10:29285339-29286173	+	172.131	111.741	23.1325	81.5037	-1.43986	1.03491e-10	4.18263e-10
TCONS_00012923	chr1:185359179-185360317	+	57.8368	163.834	8.47921	59.7503	-1.69995	1.06049e-10	4.27966e-10
TCONS_00064993	chr3:130115019-130117050	+	377.244	600.455	232.89	372.598	-0.691292	1.06477e-10	4.29059e-10
TCONS_00058561	chr20:33521718-33522489	+	201.693	92.969	56.2956	55.0968	-1.40341	1.08137e-10	4.35104e-10
TCONS_00049317	chr19:25290295-25291379	+	115.911	218.293	57.8579	78.405	-1.29434	1.09238e-10	4.38886e-10
TCONS_00100463	chr9:97527115-97528300	+	191.882	90.7741	61.0739	43.0368	-1.44093	1.10696e-10	4.44087e-10
TCONS_00089581	chr7:25626914-25628343	-	184.269	215.818	108.06	71.387	-1.15676	1.11112e-10	4.45101e-10
TCONS_00096231	chr8:126499286-126500389	+	59.6704	149.525	30.6181	30.8223	-1.76759	1.11701e-10	4.46804e-10
TCONS_00037413	chr15:42088224-42088823	+	189.643	119.62	120.723	0	-1.35713	1.16806e-10	4.66541e-10
TCONS_00099041	chr9:106211346-106213209	-	122.798	430.179	205.648	80.5074	-0.950421	1.24262e-10	4.95592e-10
TCONS_00006354	chr1:132487819-132549361	-	106.942	74.7626	235.338	158.239	1.11505	1.25939e-10	5.01548e-10
TCONS_00030594	chr13:108124276-108124939	+	162.345	54.0452	14.5449	51.2467	-1.71766	1.29151e-10	5.13586e-10
TCONS_00064363	chr3:148212923-148214022	+	217.772	169.643	109.748	61.8687	-1.17469	1.29193e-10	5.13006e-10
TCONS_00104797	chrX:71850941-71852828	+	117.364	125.449	35.8076	45.058	-1.58625	1.30096e-10	5.15838e-10
TCONS_00090400	chr7:25627389-25628438	+	176.81	287.088	142.568	81.0185	-1.05297	1.3011e-10	5.15143e-10
TCONS_00046206	chr18:55866623-55868267	+	211.153	165.796	82.1942	82.7423	-1.19246	1.37681e-10	5.44328e-10
TCONS_00090661	chr7:139700784-139701264	+	136.957	313.35	401.573	353.719	0.746126	1.4454e-10	5.70618e-10
TCONS_00100824	chr9:112076675-112078831	+	191.573	183.007	49.2518	114.372	-1.19489	1.46667e-10	5.78177e-10
TCONS_00012146	chr1:236866500-236869018	+	185.439	71.2307	55.5929	33.7711	-1.52215	1.47129e-10	5.79159e-10
TCONS_00011909	chr1:192108525-192109335	+	140.303	61.9488	5.95427	52.4473	-1.79207	1.51505e-10	5.95527e-10
TCONS_00082202	chr6:37213562-37214673	+	26.9278	12.9086	86.8509	76.5013	2.03583	1.56706e-10	6.15084e-10
TCONS_00056165	chr2:218626779-218628162	+	95.1968	181.504	27.9128	73.7596	-1.4444	1.60574e-10	6.29356e-10
TCONS_00082428	chr6:110839271-110840115	+	14.1745	33.9749	108.579	70.4717	1.89478	1.61775e-10	6.33152e-10
TCONS_00078861	chr5:98566280-98566632	+	220.549	487.969	136.796	265.089	-0.818022	1.63637e-10	6.39521e-10
TCONS_00012054	chr1:220033627-220034612	+	607.377	509.538	313.438	405.504	-0.635572	1.64918e-10	6.43607e-10
TCONS_00095682	chr8:67688444-67689258	+	205.748	140.902	41.4753	104.38	-1.24894	1.67359e-10	6.52198e-10
TCONS_00039945	chr16:61091548-61093062	+	11.8589	9.47486	79.685	44.9212	2.54617	1.70788e-10	6.64609e-10
TCONS_00055854	chr2:150725638-150726850	-	345.599	278.095	51.7526	287.539	-0.878313	1.73619e-10	6.74662e-10
TCONS_00078691	chr5:135677716-135679019	+	135.197	186.031	16.1502	113.805	-1.30558	1.88487e-10	7.31395e-10
TCONS_00030847	chr13:103374486-103375433	+	25.269	219.556	20.3752	62.815	-1.55727	1.93856e-10	7.51159e-10
TCONS_00026441	chr12:32775862-32776567	+	279.927	355.81	95.7575	253.039	-0.866044	1.94254e-10	7.5163e-10
TCONS_00040144	chr16:22074080-22074867	+	45.5996	63.7569	55.1525	226.708	1.36594	1.9707e-10	7.61447e-10
TCONS_00058541	chr20:29536448-29537173	+	164.979	148.289	66.5139	58.5878	-1.3243	1.99284e-10	7.68908e-10
TCONS_00099248	chr9:20764292-20764988	+	257.765	370.702	173.203	170.871	-0.869118	2.16851e-10	8.35504e-10
TCONS_00099480	chr9:80170185-80171067	+	40.6936	40.641	120.313	115.61	1.53637	2.18511e-10	8.40713e-10
TCONS_00055187	chr2:25472538-25473428	+	174.756	64.4418	32.5179	47.7382	-1.57552	2.19356e-10	8.42772e-10
TCONS_00066446	chr3:164244033-164245096	+	39.3996	128.164	9.0769	31.981	-2.02898	2.26541e-10	8.69152e-10
TCONS_00079019	chr5:159820819-159822710	+	98.1242	193.466	53.5979	58.4515	-1.37981	2.33203e-10	8.93454e-10
TCONS_00012310	chr1:274664218-274665275	+	532.081	312.052	209.953	297.502	-0.73419	2.35845e-10	9.02307e-10
TCONS_00020738	chr10:110891189-110892511	+	135.799	200.723	51.0996	90.0206	-1.25378	2.71774e-10	1.03831e-09
TCONS_00049313	chr19:24325696-24327324	+	106.614	145.395	41.5008	46.9997	-1.50972	2.77388e-10	1.05827e-09
TCONS_00033281	chr14:30937011-30937875	+	34.617	24.892	128.399	68.8423	1.72878	2.83022e-10	1.07825e-09
TCONS_00071834	chr4:56181286-56182442	+	144.931	80.6428	58.4311	14.7052	-1.62494	2.87686e-10	1.09449e-09
TCONS_00055761	chr2:247807267-247808706	+	199.625	99.6834	70.4216	47.2608	-1.34673	2.95883e-10	1.12411e-09
TCONS_00095875	chr8:128692059-128692925	+	207.223	91.0603	77.9755	39.2477	-1.34743	3.12108e-10	1.1841e-09
TCONS_00066305	chr3:109546981-109548208	+	199.95	151.96	55.0527	96.9847	-1.21078	3.41877e-10	1.29523e-09
TCONS_00028792	chr13:55337425-55338429	-	53.5392	45.8315	111.009	152.104	1.40479	3.42359e-10	1.29526e-09
TCONS_00078371	chr5:107180740-107181102	+	395.95	237.263	186.239	164.046	-0.854162	3.45444e-10	1.30512e-09
TCONS_00049378	chr19:39053236-39054496	+	61.7396	113.834	19.1472	26.9848	-1.92824	3.49407e-10	1.31826e-09
TCONS_00010183	chr1:276237220-276238097	+	225.089	253.409	131.998	106.579	-1.00406	3.57963e-10	1.34867e-09
TCONS_00043846	chr17:12601507-12603338	+	150.372	121.448	31.6304	69.6529	-1.42426	3.59772e-10	1.35362e-09
TCONS_00099955	chr9:70823993-70825976	+	280.722	213.435	104.659	145.784	-0.980487	4.21098e-10	1.58217e-09
TCONS_00023414	chr11:57330764-57331536	+	201.432	9.28487	43.7288	22.0102	-1.68048	4.25016e-10	1.59469e-09
TCONS_00034434	chr14:88908295-88909113	+	87.7471	157.741	23.5844	62.3219	-1.51482	4.251e-10	1.59281e-09
TCONS_00082815	chr6:35084069-35087017	+	40.6154	14.6027	37.6619	150.004	1.76495	4.35288e-10	1.62874e-09
TCONS_00012494	chr1:54642446-54645636	-	103.254	74.247	233.12	146.671	1.09738	4.40354e-10	1.64544e-09
TCONS_00083245	chr6:34174107-34174854	+	152.12	95.9519	19.3673	68.2375	-1.50168	4.48004e-10	1.67173e-09
TCONS_00011854	chr1:175896023-175896459	+	1548.58	1428.87	861.911	1440.54	-0.370907	4.58863e-10	1.70991e-09
TCONS_00011985	chr1:205089080-205090696	+	99.9975	195.298	32.8497	84.1751	-1.33535	5.06494e-10	1.88482e-09
TCONS_00065610	chr3:109601295-109602217	+	123.279	62.2076	52.3176	0	-1.82595	5.1881e-10	1.92802e-09
TCONS_00072179	chr4:150533749-150534948	+	99.8124	35.886	20.1205	7.08912	-2.31821	5.30691e-10	1.96949e-09
TCONS_00095812	chr8:116071431-116072419	+	133.218	94.3414	24.4131	51.6094	-1.58174	5.33726e-10	1.97805e-09
TCONS_00023498	chr11:83419195-83420406	+	187.766	236.871	55.7795	147.398	-1.06349	5.63629e-10	2.08604e-09
TCONS_00090065	chr7:121660466-121661434	+	129.787	155.543	49.834	61.4537	-1.35834	5.89034e-10	2.17711e-09
TCONS_00020331	chr10:1274940-1276805	-	163.04	162.035	80.1612	56.487	-1.25031	5.93978e-10	2.19241e-09
TCONS_00072606	chr4:162928412-162929621	+	480.089	468.594	399.084	196.855	-0.670761	6.07791e-10	2.24036e-09
TCONS_00071615	chr4:161766295-161768105	+	36.3756	63.4099	58.6615	201.987	1.3852	6.2564e-10	2.30303e-09
TCONS_00004318	chr1:172716-175001	-	260.185	311.819	347.248	548.013	0.646283	6.57189e-10	2.4159e-09
TCONS_00072457	chr4:115385514-115386915	+	140.962	286.679	48.2202	157.761	-1.05389	6.60781e-10	2.42583e-09
TCONS_00045990	chr18:71878371-71879167	+	368.191	549.322	187.825	384.254	-0.681514	6.6232e-10	2.42821e-09
TCONS_00095784	chr8:111133397-111134344	+	126.345	83.2798	30.5627	35.8943	-1.65732	6.99646e-10	2.56161e-09
TCONS_00083156	chr6:11092895-11095549	+	254.888	313.58	181.88	124.961	-0.889588	7.19309e-10	2.63006e-09
TCONS_00065342	chr3:9172140-9172958	+	146.245	78.8704	23.5844	51.935	-1.57575	7.36228e-10	2.68832e-09
TCONS_00013135	chr1:244846228-244847501	+	89.314	152.107	72.0167	13.3547	-1.49973	7.9401e-10	2.89543e-09
TCONS_00078991	chr5:154493667-154495455	+	334.754	308.913	215.938	147.409	-0.824967	8.35387e-10	3.04224e-09
TCONS_00046145	chr18:29149492-29150214	+	173.947	29.7809	40.074	23.5324	-1.6794	8.39587e-10	3.05345e-09
TCONS_00048356	chr19:585146-585880	+	32.5918	58.5894	164.249	81.0185	1.42755	8.55884e-10	3.10857e-09
TCONS_00011631	chr1:99678426-99679015	+	203.008	72.9885	49.1076	57.6742	-1.36998	8.68915e-10	3.1517e-09
TCONS_00034375	chr14:79127070-79127799	+	98.4451	176.972	13.2299	93.2268	-1.37135	8.782e-10	3.18114e-09
TCONS_00030169	chr13:95355967-95356835	+	130.939	33.0366	111.137	244.734	1.11787	8.8821e-10	3.21313e-09
TCONS_00094557	chr8:17450092-17451174	+	16.5893	19.8815	102.553	47.1299	2.0371	8.9242e-10	3.22407e-09
TCONS_00053972	chr2:29396161-29396937	+	46.2451	18.4741	124.296	76.6392	1.63446	9.21565e-10	3.32496e-09
TCONS_00071868	chr4:63008211-63009342	+	116.389	82.4237	8.53165	52.6048	-1.70131	9.38629e-10	3.38205e-09
TCONS_00096109	chr8:63101156-63102357	+	94.664	113.45	24.1044	42.464	-1.64446	1.00081e-09	3.60134e-09
TCONS_00071830	chr4:55771379-55772090	+	386.913	393.133	169.554	298.699	-0.736271	1.02058e-09	3.66763e-09
TCONS_00040442	chr16:60213573-60215115	+	116.437	65.1205	18.7774	33.0795	-1.80782	1.03061e-09	3.6988e-09
TCONS_00078847	chr5:79042285-79043202	+	71.7605	289.277	42.082	120.469	-1.15126	1.03295e-09	3.70232e-09
TCONS_00013120	chr1:237827918-237829290	+	492.883	209.096	211.023	198.268	-0.778301	1.14543e-09	4.10005e-09
TCONS_00078723	chr5:48266795-48274184	-	691.329	758.648	369.388	638.908	-0.524111	1.19705e-09	4.2792e-09
TCONS_00012209	chr1:246614856-246615999	+	115.168	106.654	37.9897	37.1807	-1.56117	1.27174e-09	4.54025e-09
TCONS_00100577	chr9:80031987-80046929	+	116.798	200.358	49.8587	84.5815	-1.23823	1.28881e-09	4.59517e-09
TCONS_00020500	chr10:46490555-46491787	+	126.283	261.942	50.9131	131.088	-1.09295	1.32188e-09	4.70691e-09
TCONS_00012318	chr1:275704406-275705526	+	117.531	38.415	8.61536	30.3548	-2.0006	1.34697e-09	4.78999e-09
TCONS_00018937	chr10:112411182-112411477	+	80.9289	48.4946	244.708	57.4794	1.22334	1.37038e-09	4.86691e-09
TCONS_00104731	chrX:158146222-158147500	+	728.984	917.886	282.741	891.329	-0.488208	1.38725e-09	4.9204e-09
TCONS_00012750	chr1:90194310-90194564	+	258.338	478.48	170.432	266.885	-0.752629	1.42362e-09	5.04282e-09
TCONS_00012147	chr1:236870550-236871281	+	261.803	58.8296	79.1625	58.1076	-1.2239	1.49209e-09	5.27849e-09
TCONS_00055388	chr2:104138431-104139179	+	175.904	38.3295	25.7886	45.431	-1.58884	1.50131e-09	5.30424e-09
TCONS_00100461	chr9:97427385-97428331	+	120.154	83.3677	56.0908	8.98305	-1.64503	1.51262e-09	5.33729e-09
TCONS_00096147	chr8:90488995-90490770	+	286.623	242.473	138.668	143.698	-0.905963	1.5482e-09	5.45575e-09
TCONS_00049212	chr19:54870490-54871518	+	215.339	125.549	51.621	99.2064	-1.1764	1.5714e-09	5.53037e-09
TCONS_00089732	chr7:26616554-26617489	+	140.761	46.0077	10.3182	45.4431	-1.74392	1.572e-09	5.52533e-09
TCONS_00018667	chr10:84711196-84711670	+	163.902	60.4396	365.981	71.6374	0.963976	1.58551e-09	5.56562e-09
TCONS_00065445	chr3:35887062-35887975	+	117.94	94.2303	42.2662	27.9221	-1.59592	1.59175e-09	5.58033e-09
TCONS_00012255	chr1:250304674-250305725	+	125.24	88.6917	55.0826	16.1729	-1.58608	1.6172e-09	5.66227e-09
TCONS_00064420	chr3:155135472-155136556	+	143.509	198.448	89.0122	62.724	-1.17225	1.65014e-09	5.77021e-09
TCONS_00011887	chr1:185209507-185209809	+	533.65	236.871	127.496	336.909	-0.730451	1.68555e-09	5.88646e-09
TCONS_00089580	chr7:25596019-25628343	-	196.431	223.929	123.62	81.6667	-1.03399	1.68773e-09	5.88651e-09
TCONS_00070573	chr4:7800556-7801783	+	14.6305	5.84463	86.5114	27.7099	2.47989	1.69593e-09	5.90757e-09
TCONS_00023416	chr11:57892821-57894939	+	146.963	155.805	82.0391	44.1606	-1.2625	1.72e-09	5.98375e-09
TCONS_00077785	chr5:79549466-79550463	+	24.003	122.257	87.0946	238.672	1.1553	1.77576e-09	6.16986e-09
TCONS_00012323	chr1:276140056-276141189	+	116.184	145.569	55.3579	45.0103	-1.3829	1.79757e-09	6.23769e-09
TCONS_00037590	chr15:100178353-100183254	+	1229.2	1185.98	767.756	1065.36	-0.397833	1.80259e-09	6.24715e-09
TCONS_00037491	chr15:100219914-100220839	+	129.346	85.2584	26.074	45.9338	-1.57545	1.83493e-09	6.35114e-09
TCONS_00034156	chr14:92121330-92122101	+	155.149	148.75	50.0405	77.1355	-1.25677	1.83687e-09	6.34978e-09
TCONS_00077047	chr5:114117239-114117547	+	77.5242	209.045	328.178	192.714	0.862101	1.87833e-09	6.48487e-09
TCONS_00012756	chr1:94619259-94620207	+	50.4846	136.132	20.3537	35.8565	-1.73117	1.93723e-09	6.67975e-09
TCONS_00046380	chr18:2415796-2416256	+	64.9538	280.238	136.173	18.4532	-1.15861	1.97427e-09	6.79888e-09
TCONS_00055964	chr2:61036259-61037217	+	106.161	172.133	40.2829	70.9651	-1.32283	2.08551e-09	7.1729e-09
TCONS_00078655	chr5:173246728-173247365	+	168.961	168.743	83.2571	66.6689	-1.17151	2.12089e-09	7.28538e-09
TCONS_00066453	chr3:164808676-164809415	+	32.3716	184.28	39.1533	34.4876	-1.5568	2.13379e-09	7.32045e-09
TCONS_00088290	chr7:25627130-25628200	+	212.486	254.653	144.281	95.3159	-0.963243	2.20866e-09	7.56778e-09
TCONS_00095745	chr8:100063292-100064063	+	186.178	46.4845	6.25507	77.1355	-1.48028	2.30905e-09	7.90183e-09
TCONS_00090126	chr7:134696656-134697357	+	204.743	122.687	34.394	109.063	-1.19057	2.31126e-09	7.89946e-09
TCONS_00099588	chr9:97527608-97528814	+	148.85	83.2484	76.0144	7.04801	-1.48247	2.31726e-09	7.91006e-09
TCONS_00046019	chr18:25669628-25670225	+	150.219	156.026	72.6759	56.9026	-1.24086	2.3204e-09	7.91084e-09
TCONS_00049350	chr19:32008316-32009451	+	84.3485	126.359	25.5048	44.9311	-1.58086	2.34298e-09	7.97786e-09
TCONS_00058209	chr20:37973675-37974820	+	26.1289	112.731	105.343	207.849	1.17342	2.34393e-09	7.97112e-09
TCONS_00066153	chr3:9171564-9172593	+	98.8433	153.3	37.5061	57.8142	-1.40339	2.35605e-09	8.00233e-09
TCONS_00055651	chr2:205095088-205096120	+	150.733	34.7396	56.0958	0	-1.72524	2.37331e-09	8.05094e-09
TCONS_00018819	chr10:97645573-97646515	+	63.5073	121.777	199.711	180.423	1.03677	2.43886e-09	8.26302e-09
TCONS_00077976	chr5:160294974-160295695	+	132.714	59.6444	107.012	282.779	1.0189	2.56775e-09	8.68888e-09
TCONS_00010676	chr1:90247361-90248042	+	307.34	420.95	148.691	286.891	-0.741569	2.88157e-09	9.7387e-09
TCONS_00056137	chr2:202887455-202889301	+	619.301	676.142	318.964	571.121	-0.541431	3.08903e-09	1.04269e-08
TCONS_00072527	chr4:131884597-131885796	+	89.8311	179.43	64.3855	42.5347	-1.33247	3.09175e-09	1.04232e-08
TCONS_00033946	chr14:12358478-12359284	+	311.682	124.512	71.8054	147.58	-0.991502	3.13921e-09	1.05701e-08
TCONS_00100487	chr9:97742043-97743525	+	88.8417	101.633	19.5371	40.1542	-1.67401	3.20944e-09	1.07932e-08
TCONS_00096030	chr8:24365468-24367648	+	153.769	184.284	30.9971	120.915	-1.15401	3.2535e-09	1.09279e-08
TCONS_00020012	chr10:73891356-73892639	+	214.55	111.794	97.7817	46.3774	-1.17873	3.29508e-09	1.1054e-08
TCONS_00010197	chr1:276636790-276637315	+	22.7709	54.5795	183.609	32.3458	1.48125	3.33436e-09	1.11719e-08
TCONS_00011008	chr1:243606799-243608195	+	137.179	66.7886	172.831	231.399	0.986836	3.38181e-09	1.1317e-08
TCONS_00083898	chr6:125641199-125642536	+	85.0419	139.467	3.60905	76.2955	-1.49042	3.65343e-09	1.2211e-08
TCONS_00089196	chr7:58428081-58429619	+	73.9351	51.2991	47.0654	243.214	1.21281	3.66202e-09	1.22247e-08
TCONS_00065274	chr3:3369100-3370019	+	156.228	101.417	26.2441	73.9734	-1.36225	3.67086e-09	1.22392e-08
TCONS_00048658	chr19:56660693-56661868	+	50.9247	24.4123	139.611	72.338	1.49229	3.84046e-09	1.2789e-08
TCONS_00039981	chr16:73673162-73673556	+	166.775	163.531	378.978	193.829	0.794246	3.99607e-09	1.32909e-08
TCONS_00020439	chr10:29728486-29731263	+	142.281	204.103	57.3629	101.054	-1.12865	4.03899e-09	1.34173e-08
TCONS_00081955	chr6:6558090-6558668	+	93.0892	37.1876	150.122	146.925	1.18911	4.19055e-09	1.39038e-08
TCONS_00100800	chr9:97748300-97749025	+	239.22	168.061	59.8625	140.611	-1.02261	4.20548e-09	1.39364e-08
TCONS_00043935	chr17:75031831-75032297	+	76.9431	261.269	62.0417	91.0808	-1.14324	4.24365e-09	1.40458e-08
TCONS_00083190	chr6:24211589-24212918	+	81.0506	64.7567	36.3076	0	-2.00572	4.32515e-09	1.42982e-08
TCONS_00071613	chr4:159667800-159668490	+	86.6677	51.9335	62.8947	246.221	1.15721	4.3885e-09	1.449e-08
TCONS_00065598	chr3:109316978-109319645	+	195.285	110.294	74.2074	57.3932	-1.21538	4.39835e-09	1.4505e-08
TCONS_00055795	chr2:58592821-58595243	+	528.927	367.302	279.013	291.406	-0.651845	4.65025e-09	1.53171e-08
TCONS_00083323	chr6:46622627-46623384	+	118.511	104.155	57.3354	22.4458	-1.48076	5.03276e-09	1.65571e-08
TCONS_00072379	chr4:55408591-55410027	+	66.6805	219.761	60.4874	59.1993	-1.25898	5.07888e-09	1.66886e-08
TCONS_00104831	chrX:143525968-143526851	+	1415.89	1161.02	901.324	1087.43	-0.373777	5.15489e-09	1.6918e-08
TCONS_00026672	chr12:8066683-8067781	+	179.826	143.675	105.454	38.7031	-1.16613	5.2504e-09	1.72107e-08
TCONS_00100598	chr9:4536995-4537648	-	82.4139	230.461	59.0693	78.0454	-1.1902	5.26719e-09	1.7245e-08
TCONS_00104842	chrX:158153254-158153915	+	144.743	303.568	102.122	128.504	-0.958945	5.2986e-09	1.7327e-08
TCONS_00043823	chr17:4792948-4794112	+	56.5461	160.178	82.8998	335.897	0.950391	5.33513e-09	1.74255e-08
TCONS_00078976	chr5:152689284-152690369	+	226.094	231.31	88.9302	148.832	-0.94395	5.97749e-09	1.95002e-08
TCONS_00034072	chr14:78804823-78805676	+	161.289	50.4253	33.9268	39.8452	-1.52097	6.00155e-09	1.95553e-08
TCONS_00040379	chr16:21854141-21854969	+	245.618	121.207	308.724	307.851	0.749184	6.16077e-09	2.00501e-08
TCONS_00011687	chr1:131441534-131442400	+	165.778	91.0603	72.4058	29.4358	-1.33453	6.81886e-09	2.21654e-08
TCONS_00020001	chr10:73498121-73498613	+	279.394	160.14	156.719	69.0219	-0.961307	6.94532e-09	2.25495e-08
TCONS_00043748	chr17:90629116-90629955	+	171.107	51.2658	40.2409	40.5093	-1.46144	7.28062e-09	2.361e-08
TCONS_00077356	chr5:154820834-154821328	+	60.4923	159.493	214.618	206.229	0.935889	7.57367e-09	2.45311e-08
TCONS_00046209	chr18:55996707-55997601	+	207.431	96.2307	75.536	57.0298	-1.19576	7.75866e-09	2.51005e-08
TCONS_00030813	chr13:89469316-89469600	+	315.197	705.129	525.25	149.245	-0.597151	8.14806e-09	2.6329e-08
TCONS_00043591	chr17:42269773-42270767	+	126.396	115.412	116.476	333.438	0.895787	8.25619e-09	2.66468e-08
TCONS_00083658	chr6:2305877-2307172	+	170.975	138.449	18.6301	118.152	-1.17771	8.57875e-09	2.76551e-08
TCONS_00078376	chr5:107331993-107333750	+	119.23	57.1564	30.215	24.195	-1.6968	8.76432e-09	2.82199e-08
TCONS_00043466	chr17:6649369-6650111	+	274.047	115.917	168.979	22.8989	-1.02315	8.81095e-09	2.83365e-08
TCONS_00090207	chr7:480772-489124	+	337.826	417.137	173.346	290.836	-0.701715	8.82985e-09	2.83638e-08
TCONS_00094861	chr8:102196844-102197729	+	6.7593	40.5034	92.6541	67.2106	1.75808	9.21063e-09	2.95521e-08
TCONS_00055268	chr2:39099895-39100855	+	180.722	112.027	55.2737	70.8174	-1.2152	9.28781e-09	2.97647e-08
TCONS_00012812	chr1:142829726-142831046	+	95.2033	201.027	51.177	77.2773	-1.20546	9.4714e-09	3.03174e-08
TCONS_00015987	chr10:14601831-14603328	-	29.7313	45.8119	123.291	84.4661	1.45952	9.55274e-09	3.05418e-08
TCONS_00099472	chr9:78970684-78972100	+	207.091	238.058	129.498	102.059	-0.942921	9.83524e-09	3.14082e-08
TCONS_00010583	chr1:60712476-60714019	+	31.0297	27.8907	53.1681	126.723	1.61028	9.91144e-09	3.16145e-08
TCONS_00045763	chr18:56722493-56724685	+	2.73084	39.2734	83.6747	65.9453	1.8327	1.08806e-08	3.46653e-08
TCONS_00037998	chr16:10852446-10853680	+	392.784	435.863	261.973	261.752	-0.661948	1.104e-08	3.51321e-08
TCONS_00090246	chr7:135679164-135686425	+	179.264	230.753	37.4749	169.762	-0.984403	1.13867e-08	3.61928e-08
TCONS_00072112	chr4:131782557-131783735	+	152.385	73.0504	69.6281	14.4308	-1.42324	1.14742e-08	3.64287e-08
TCONS_00071070	chr4:149587544-149588268	+	33.0413	19.7992	133.211	35.2012	1.67228	1.22831e-08	3.89512e-08
TCONS_00049168	chr19:44279989-44280585	+	170.534	180.332	80.8863	85.4969	-1.07641	1.24864e-08	3.95501e-08
TCONS_00023482	chr11:74318455-74319349	+	147.209	64.1538	37.768	38.0199	-1.47968	1.25106e-08	3.95805e-08
TCONS_00025919	chr12:18927964-18929205	+	33.753	0	85.5363	47.9457	1.98356	1.28273e-08	4.05354e-08
TCONS_00049187	chr19:52752762-52754225	+	114.539	83.3419	32.9844	34.8645	-1.54424	1.28822e-08	4.06618e-08
TCONS_00065738	chr3:124863878-124865120	+	105.995	80.8374	27.1942	34.2194	-1.60511	1.29345e-08	4.07796e-08
TCONS_00083300	chr6:42155406-42156304	+	139.893	63.8683	42.9714	28.388	-1.5137	1.30097e-08	4.09693e-08
TCONS_00008913	chr1:27085920-27087091	+	51.0985	73.4867	173.05	108.877	1.17819	1.31593e-08	4.13924e-08
TCONS_00083261	chr6:38346131-38347614	+	149.315	101.564	48.8098	51.592	-1.32121	1.32549e-08	4.16452e-08
TCONS_00018608	chr10:75577863-75578303	+	67.8996	65.0994	120.449	173.611	1.1447	1.38237e-08	4.33822e-08
TCONS_00049217	chr19:55860673-55861236	+	212.367	254.511	128.429	120.666	-0.90635	1.38615e-08	4.34507e-08
TCONS_00043192	chr17:4792928-4794124	-	66.8115	174.699	83.2571	362.365	0.883735	1.41212e-08	4.4214e-08
TCONS_00012595	chr1:14385083-14386793	+	98.0039	155.205	22.5782	79.5506	-1.30994	1.42208e-08	4.44747e-08
TCONS_00071987	chr4:115279224-115279919	+	172.09	10.3121	34.6905	24.4452	-1.62502	1.42752e-08	4.45938e-08
TCONS_00082434	chr6:110999250-111000326	+	11.1212	79.9689	143.477	86.8862	1.33854	1.46157e-08	4.56051e-08
TCONS_00019799	chr10:37372620-37373301	+	201.966	52.6188	28.3221	74.8412	-1.30322	1.48693e-08	4.63431e-08
TCONS_00030777	chr13:73638995-73639631	+	65.8103	157.741	30.3228	53.4188	-1.41659	1.4871e-08	4.62956e-08
TCONS_00066421	chr3:155134618-155136198	+	79.5468	190.666	70.2498	43.0459	-1.254	1.52561e-08	4.744e-08
TCONS_00090146	chr7:138412784-138413531	+	216.171	124.738	58.1019	102.356	-1.08719	1.52924e-08	4.74988e-08
TCONS_00043764	chr17:28856317-28887109	+	80.6773	141.313	30.0243	52.8929	-1.42075	1.54963e-08	4.80774e-08
TCONS_00033253	chr14:16574497-16575398	+	6.6394	55.6989	155.253	28.2936	1.55796	1.55521e-08	4.81957e-08
TCONS_00070548	chr4:354335-354930	+	20.0964	24.0846	137.737	14.2734	1.78267	1.55759e-08	4.82144e-08
TCONS_00034448	chr14:103176298-103177111	+	103	185.161	41.5263	83.6063	-1.20342	1.57268e-08	4.86263e-08
TCONS_00095716	chr8:73438952-73441242	+	206.508	303.88	212.885	575.546	0.62739	1.60641e-08	4.9613e-08
TCONS_00011819	chr1:170322763-170323962	+	99.8124	101.677	28.1687	42.5347	-1.51085	1.64087e-08	5.06198e-08
TCONS_00083099	chr6:2147611-2148349	+	194.492	38.8482	32.6719	57.5571	-1.37077	1.69508e-08	5.22331e-08
TCONS_00083855	chr6:100144570-100145538	+	173.049	251.832	114.618	105.349	-0.949772	1.73696e-08	5.34632e-08
TCONS_00072383	chr4:56666394-56666848	+	223.755	268.159	137.969	130.876	-0.871631	1.79196e-08	5.50935e-08
TCONS_00065993	chr3:101339385-101340186	+	522.708	563.795	409.434	1060.72	0.436275	1.90335e-08	5.84522e-08
TCONS_00088566	chr7:107686190-107687166	+	79.6864	58.7693	143.335	156.73	1.11585	1.91819e-08	5.88417e-08
TCONS_00023638	chr11:30210187-30211634	+	37.2228	118.959	10.0047	35.2498	-1.78709	1.9495e-08	5.9735e-08
TCONS_00046190	chr18:44663059-44664041	+	152.308	124.123	49.1242	69.2325	-1.22378	1.99341e-08	6.10118e-08
TCONS_00078661	chr5:173278622-173279603	+	115.872	124.249	34.422	60.6401	-1.33682	2.01103e-08	6.1482e-08
TCONS_00082544	chr6:137373365-137374601	+	91.9855	139.251	312.298	116.91	0.892308	2.01243e-08	6.14558e-08
TCONS_00019151	chr10:11902524-11903457	+	32.0596	61.475	77.5521	154.837	1.31297	2.04052e-08	6.2244e-08
TCONS_00104381	chrX:128626613-128627662	+	57.0356	109.367	96.5782	243.056	1.0293	2.06897e-08	6.30411e-08
TCONS_00043668	chr17:75074504-75075748	+	149.117	69.1779	54.301	27.3316	-1.41906	2.09985e-08	6.39106e-08
TCONS_00034076	chr14:79089411-79089843	+	608.556	331.511	323.414	294.698	-0.604895	2.13655e-08	6.49549e-08
TCONS_00078038	chr5:23548278-23550531	+	135.504	117.816	47.1322	56.6123	-1.28793	2.18732e-08	6.64243e-08
TCONS_00030692	chr13:35041277-35042245	+	61.8033	214.798	39.8672	79.0119	-1.21831	2.21752e-08	6.72664e-08
TCONS_00012411	chr1:131704903-131709554	+	26.5871	127.453	16.0785	28.325	-1.79456	2.21764e-08	6.71953e-08
TCONS_00033844	chr14:5258796-5268886	+	149.719	110.419	51.075	57.2583	-1.2638	2.3138e-08	7.0031e-08
TCONS_00004317	chr1:172716-173857	-	267.448	339.377	321.364	581.035	0.572485	2.34276e-08	7.08287e-08
TCONS_00049828	chr2:45154504-45158940	+	257.58	205.798	84.0671	165.522	-0.892635	2.4112e-08	7.28173e-08
TCONS_00104561	chrX:25763063-25766476	+	150.859	50.4549	16.9733	54.8192	-1.48754	2.43378e-08	7.34177e-08
TCONS_00040186	chr16:70667198-70669575	+	345.02	383.307	196.974	253.992	-0.691568	2.47351e-08	7.45336e-08
TCONS_00063744	chr3:3594679-3595267	+	122.012	121.854	155.771	288.861	0.866523	2.48561e-08	7.48154e-08
TCONS_00066341	chr3:119145151-119146407	+	138.165	216.972	84.5156	87.9796	-1.04182	2.49934e-08	7.51456e-08
TCONS_00049084	chr19:32328991-32329873	+	155.992	73.1538	60.1563	28.9024	-1.36344	2.60137e-08	7.8127e-08
TCONS_00078367	chr5:105758774-105759630	+	139.761	75.3732	50.712	29.7793	-1.41833	2.68767e-08	8.06302e-08
TCONS_00026665	chr12:6961329-6962430	+	124.992	136.771	48.2015	61.7564	-1.25131	2.69908e-08	8.08832e-08
TCONS_00030780	chr13:75049525-75050275	+	255.179	172.024	122.17	101.947	-0.93067	2.79196e-08	8.35747e-08
TCONS_00100471	chr9:97582012-97583251	+	140.059	185.218	70.0971	82.3253	-1.09359	2.79259e-08	8.35018e-08
TCONS_00012811	chr1:142827534-142829606	+	83.7788	124.64	39.6003	36.9332	-1.44532	2.81197e-08	8.39892e-08
TCONS_00099555	chr9:94276887-94277592	+	16.9653	20.332	136.796	0	1.87488	2.86192e-08	8.53874e-08
TCONS_00019689	chr10:8270633-8271827	+	260.598	210.211	420.257	313.226	0.639622	3.01555e-08	8.98725e-08
TCONS_00023465	chr11:69464013-69464685	+	106.783	53.3225	35.876	12.6403	-1.72248	3.01888e-08	8.98736e-08
TCONS_00066213	chr3:57204497-57205799	+	243.594	181.771	92.6499	130.575	-0.930203	3.0307e-08	9.0127e-08
TCONS_00074513	chr5:167750399-167751761	+	87.8759	84.2519	251.543	93.6201	1.0038	3.04889e-08	9.05691e-08
TCONS_00054130	chr2:104462244-104463874	+	0	0	56.2534	0	5.81387	3.0768e-08	9.12984e-08
TCONS_00013011	chr1:206203378-206204681	+	220.444	137.6	51.8441	123.951	-1.02624	3.28186e-08	9.72774e-08
TCONS_00063727	chr3:1209242-1210730	+	16.088	48.2015	74.5903	108.551	1.5103	3.31535e-08	9.81633e-08
TCONS_00011903	chr1:191671085-191671610	+	273.251	136.449	18.3609	194.075	-0.94754	3.3217e-08	9.82443e-08
TCONS_00071862	chr4:60077249-60077948	+	196.773	51.2658	41.3907	60.7639	-1.27981	3.58525e-08	1.05924e-07
TCONS_00083554	chr6:137152777-137153490	+	167.752	100.521	67.6318	47.658	-1.21844	3.59455e-08	1.06084e-07
TCONS_00096052	chr8:45724537-45725933	+	102.885	179.815	27.653	97.431	-1.17637	3.8547e-08	1.13639e-07
TCONS_00055391	chr2:110747867-110749222	+	114.828	37.0505	32.0503	12.5471	-1.76789	3.8723e-08	1.14034e-07
TCONS_00012312	chr1:274668847-274670022	+	218.976	128.164	53.3808	115.741	-1.03745	4.00065e-08	1.17686e-07
TCONS_00077723	chr5:58856327-58857999	+	221.938	188.761	112.569	101.697	-0.938678	4.1136e-08	1.20878e-07
TCONS_00090421	chr7:34507998-34509284	+	97.7184	133.841	26.2645	66.099	-1.32599	4.37379e-08	1.28386e-07
TCONS_00011942	chr1:199111600-199111910	+	519.923	138.467	263.96	136.768	-0.716319	4.44066e-08	1.30208e-07
TCONS_00071863	chr4:62092084-62092914	+	194.58	146.826	145.274	20.474	-1.0425	4.56487e-08	1.33706e-07
TCONS_00046497	chr18:71858783-71860712	+	68.2654	148.75	52.5426	30.8542	-1.37973	4.57122e-08	1.33749e-07
TCONS_00100404	chr9:76310942-76311623	+	175.623	21.0475	21.2415	49.8941	-1.46714	4.87388e-08	1.42451e-07
TCONS_00012410	chr1:129246601-129247327	+	205.94	148.085	92.9914	81.9101	-1.01731	4.91774e-08	1.43579e-07
TCONS_00011941	chr1:199017100-199017944	+	163.007	93.4311	68.5763	40.2696	-1.23632	5.03019e-08	1.46705e-07
TCONS_00034136	chr14:86871061-86871999	+	140.311	22.9304	15.4278	36.2383	-1.65972	5.12119e-08	1.49199e-07
TCONS_00072400	chr4:63007115-63008830	+	76.7787	125.476	45.0248	29.7446	-1.43565	5.26755e-08	1.53299e-07
TCONS_00078842	chr5:78569454-78570495	+	74.7156	234.189	287.325	236.758	0.762634	5.34002e-08	1.55242e-07
TCONS_00066477	chr3:175369468-175370912	+	107.756	188.743	53.4689	82.4202	-1.1256	5.6232e-08	1.63301e-07
TCONS_00054557	chr2:250675172-250676548	+	34.793	0	73.6435	55.601	1.89323	5.65828e-08	1.64144e-07
TCONS_00046043	chr18:2101271-2101966	-	197.904	72.1845	69.3809	48.8905	-1.19133	5.6753e-08	1.64463e-07
TCONS_00037236	chr15:82407612-82408996	+	138.368	10.3642	6.97316	36.8532	-1.76285	5.68607e-08	1.646e-07
TCONS_00043830	chr17:8456340-8457685	+	93.435	106.645	35.876	37.921	-1.43894	5.88768e-08	1.70255e-07
TCONS_00009963	chr1:227006770-227007586	+	14.6603	52.709	112.3	72.8869	1.45882	6.09894e-08	1.76177e-07
TCONS_00065631	chr3:111272950-111274212	+	118.542	119.336	57.3505	40.413	-1.28285	6.43479e-08	1.85682e-07
TCONS_00012843	chr1:164107531-164108413	+	54.2581	154.436	60.1563	19.2683	-1.39373	6.5375e-08	1.88446e-07
TCONS_00049420	chr19:52751462-52753479	+	62.3209	142.264	26.3221	50.5864	-1.41148	6.57361e-08	1.89287e-07
TCONS_00023649	chr11:31627409-31629466	+	96.0294	108.111	18.7713	57.8704	-1.41336	6.58668e-08	1.89463e-07
TCONS_00055860	chr2:168450967-168498824	-	301.591	330.461	236.235	146.883	-0.722254	6.59443e-08	1.89486e-07
TCONS_00030863	chr13:110484909-110485817	+	39.5296	150.019	58.4357	9.35858	-1.48333	6.63071e-08	1.90327e-07
TCONS_00099992	chr9:91883403-91884493	+	312.886	526.285	203.602	343.085	-0.61825	6.67889e-08	1.91508e-07
TCONS_00055915	chr2:29142545-29143733	+	110.809	187.126	44.6745	93.0112	-1.11362	6.82383e-08	1.95459e-07
TCONS_00066194	chr3:35917564-35918719	+	124.334	211.094	75.1907	88.3074	-1.03673	6.88222e-08	1.96924e-07
TCONS_00100392	chr9:71314441-71315681	+	173.727	121.451	19.4557	116.534	-1.11809	7.10525e-08	2.03092e-07
TCONS_00066124	chr3:6412764-6413768	+	41.7126	178.537	19.2195	67.717	-1.34111	7.15129e-08	2.04194e-07
TCONS_00078767	chr5:9348661-9349718	+	73.5857	162.81	41.0777	56.2841	-1.27978	7.48418e-08	2.13475e-07
TCONS_00072143	chr4:140628651-140629512	+	194.53	58.2836	78.4278	29.6065	-1.22658	7.55983e-08	2.15408e-07
TCONS_00055794	chr2:57945275-57960965	+	42.7157	174.055	0	84.9481	-1.35152	7.57344e-08	2.1557e-07
TCONS_00088441	chr7:73217229-73217856	+	181.188	125.715	130.719	13.5461	-1.08906	7.60532e-08	2.16251e-07
TCONS_00071515	chr4:123990829-123991723	+	555.38	192.461	199.631	275.644	-0.653969	7.95888e-08	2.26069e-07
TCONS_00070723	chr4:58463711-58464422	+	84.1115	80.6428	149.208	179.219	0.995257	8.07285e-08	2.29067e-07
TCONS_00066430	chr3:160202446-160203606	+	257.913	333.823	45.752	307.745	-0.743256	8.1668e-08	2.31492e-07
TCONS_00066450	chr3:164516762-164518656	+	63.2057	170.435	33.1271	62.8481	-1.28356	8.31119e-08	2.3534e-07
TCONS_00083944	chr6:137909739-137910928	+	135.879	108.563	24.3475	78.6356	-1.24708	8.40151e-08	2.3765e-07
TCONS_00066308	chr3:110560984-110562358	+	91.4644	182.692	42.1432	80.4293	-1.16136	8.44619e-08	2.38666e-07
TCONS_00071932	chr4:81079090-81080068	+	128.461	124.63	73.9874	34.7577	-1.21871	8.6767e-08	2.44926e-07
TCONS_00096157	chr8:102216225-102217425	+	79.7834	173.305	80.4148	28.3329	-1.21866	8.68639e-08	2.44946e-07
TCONS_00043701	chr17:77924614-77925252	+	187.441	101.087	105.798	26.6258	-1.12355	8.85091e-08	2.49327e-07
TCONS_00100802	chr9:97756227-97757355	+	127.307	171.643	34.2173	105.489	-1.09751	9.28363e-08	2.61246e-07
TCONS_00090654	chr7:137856929-137859060	+	165.73	232.283	33.9745	175.565	-0.925593	9.51838e-08	2.67576e-07
TCONS_00078664	chr5:23546253-23549573	+	95.7469	128.408	38.6019	51.8124	-1.30987	9.54271e-08	2.67983e-07
TCONS_00011873	chr1:177492689-177493602	+	137.597	86.3777	15.8498	74.459	-1.3104	9.5671e-08	2.68391e-07
TCONS_00072250	chr4:170430062-170430872	+	177.225	53.0989	0	94.4051	-1.28673	9.68863e-08	2.71521e-07
TCONS_00023361	chr11:33199462-33200220	+	205.148	104.017	57.2598	89.6648	-1.0733	9.76495e-08	2.73378e-07
TCONS_00055732	chr2:230839310-230840013	+	161.628	10.1949	34.2962	24.1675	-1.55531	9.92136e-08	2.77472e-07
TCONS_00008930	chr1:33286272-33287390	+	32.1112	32.0697	86.3076	91.2273	1.46789	9.98814e-08	2.79053e-07
TCONS_00012986	chr1:205057050-205058123	+	61.3372	247.259	67.4429	79.2081	-1.07333	1.00249e-07	2.79794e-07
TCONS_00030830	chr13:97174870-97176038	+	174.181	251.724	99.1393	130.988	-0.8881	1.00647e-07	2.80615e-07
TCONS_00089629	chr7:144553699-144554205	-	283.491	212.343	114.294	167.79	-0.813732	1.02472e-07	2.85413e-07
TCONS_00100831	chr9:114009306-114012288	+	184.701	230.979	51.8019	171.109	-0.899006	1.0535e-07	2.93129e-07
TCONS_00011867	chr1:177420645-177421537	+	134.126	64.2975	27.0376	47.6313	-1.41	1.05972e-07	2.94558e-07
TCONS_00034390	chr14:81512265-81513417	+	150.627	186.744	100.515	66.4029	-1.0152	1.06609e-07	2.96028e-07
TCONS_00010969	chr1:221440632-221441109	+	325.747	180.181	212.149	551.706	0.594367	1.11126e-07	3.08257e-07
TCONS_00040493	chr16:83779399-83780515	+	139.398	44.978	12.9693	53.3112	-1.47599	1.11608e-07	3.09278e-07
TCONS_00037644	chr15:23698117-23701288	+	73.6321	149.337	25.88	64.3653	-1.30492	1.1254e-07	3.11545e-07
TCONS_00066152	chr3:9043255-9044384	+	74.1968	133.382	12.8201	67.7544	-1.36526	1.13649e-07	3.14295e-07
TCONS_00055954	chr2:44895793-44896568	+	38.5872	184.98	24.8913	65.7754	-1.30206	1.13825e-07	3.14462e-07
TCONS_00055583	chr2:195981256-195982200	+	196.456	281.012	260.608	468.107	0.609951	1.15062e-07	3.17558e-07
TCONS_00045965	chr18:56921284-56922255	+	92.4188	73.8396	109.296	218.8	0.980691	1.16319e-07	3.207e-07
TCONS_00008891	chr1:23015082-23016367	+	13.9706	78.1344	75.0997	145.531	1.26028	1.17797e-07	3.24448e-07
TCONS_00055731	chr2:230838360-230839109	+	151.715	76.5569	25.7542	68.0556	-1.28294	1.18189e-07	3.25199e-07
TCONS_00072291	chr4:126806968-126816348	+	79.1464	158.088	49.6364	49.9674	-1.25204	1.1872e-07	3.2633e-07
TCONS_00029598	chr13:47447794-47448686	+	60.3569	32.1487	135.188	85.7363	1.25594	1.24747e-07	3.42551e-07
TCONS_00055914	chr2:29129733-29131824	+	71.5672	126.939	34.6241	40.6642	-1.39869	1.2615e-07	3.46056e-07
TCONS_00011111	chr1:282089646-282090321	+	115.168	53.0858	78.577	251.685	0.972972	1.27297e-07	3.48851e-07
TCONS_00100479	chr9:97646690-97647594	+	138.965	63.4449	21.3433	56.3996	-1.3805	1.27572e-07	3.49251e-07
TCONS_00009983	chr1:234673161-234673942	+	22.9747	91.7801	123.502	130.541	1.14652	1.27912e-07	3.49831e-07
TCONS_00011674	chr1:119624100-119625500	+	166.71	61.475	75.8287	18.2162	-1.27878	1.28037e-07	3.49823e-07
TCONS_00037331	chr15:23695488-23696462	+	92.1345	103.057	29.7164	43.6254	-1.41218	1.29913e-07	3.54593e-07
TCONS_00099799	chr9:97580878-97585699	-	180.832	395.192	102.925	241.76	-0.74085	1.31812e-07	3.59416e-07
TCONS_00056097	chr2:195957664-195958951	+	83.6936	183.888	93.7289	26.4191	-1.15517	1.36709e-07	3.72397e-07
TCONS_00095150	chr8:12821701-12822237	+	144.979	40.0961	35.9695	316.832	0.930746	1.39307e-07	3.79093e-07
TCONS_00071953	chr4:96656976-96658260	+	102.531	44.683	18.7895	26.4808	-1.70128	1.39615e-07	3.79551e-07
TCONS_00104258	chrX:158145755-158147475	+	752.305	937.189	295.322	970.214	-0.416843	1.40111e-07	3.80519e-07
TCONS_00049463	chr19:59505465-59506072	+	49.2495	295.115	103.25	69.9584	-0.991428	1.41483e-07	3.83865e-07
TCONS_00011684	chr1:128788468-128789180	+	235.182	50.331	60.954	71.5872	-1.10712	1.46765e-07	3.97798e-07
TCONS_00054804	chr2:62359320-62360469	+	203.096	212.196	205.754	443.841	0.645414	1.48421e-07	4.01888e-07
TCONS_00043404	chr17:76287602-76288534	+	276.008	292.319	56.9325	282.653	-0.742946	1.48627e-07	4.02045e-07
TCONS_00009000	chr1:50513413-50513838	+	84.3485	151.631	260.716	159.755	0.833345	1.53893e-07	4.15877e-07
TCONS_00012267	chr1:256032112-256033559	+	136.484	94.176	20.0093	76.3745	-1.25891	1.5679e-07	4.23285e-07
TCONS_00089397	chr7:122817031-122817818	+	790.392	692.218	723.111	367.051	-0.443597	1.60697e-07	4.33404e-07
TCONS_00012346	chr1:276656663-276657853	+	115.652	138.603	40.545	71.4269	-1.18314	1.62502e-07	4.3784e-07
TCONS_00034397	chr14:81816850-81818315	+	32.6807	161.561	207.518	156.676	0.906854	1.62614e-07	4.37708e-07
TCONS_00100445	chr9:94335073-94336337	+	118.355	340.421	183.231	73.9734	-0.834875	1.63575e-07	4.3986e-07
TCONS_00039853	chr16:20265337-20266003	+	26.9359	75.323	144.795	89.2783	1.19473	1.6443e-07	4.41722e-07
TCONS_00064310	chr3:124958616-124958850	+	127.42	30.5413	205.486	108.599	0.991584	1.68268e-07	4.51587e-07
TCONS_00043912	chr17:55965721-55967005	+	74.568	150.805	33.8212	59.5817	-1.27078	1.76193e-07	4.72391e-07
TCONS_00104555	chrX:25746114-25748715	+	147.302	71.7169	50.1078	39.2326	-1.29367	1.76854e-07	4.73698e-07
TCONS_00025796	chr12:8067545-8068133	+	193.185	121.854	139.374	14.443	-1.03432	1.81395e-07	4.85384e-07
TCONS_00010925	chr1:215851631-215852550	+	26.038	78.0131	41.9905	194.18	1.18254	1.81624e-07	4.85518e-07
TCONS_00100535	chr9:114356473-114356855	+	265.819	112.437	176.514	22.2113	-0.928587	1.82794e-07	4.88167e-07
TCONS_00011984	chr1:205087424-205088922	+	131.84	114.912	45.0999	62.4259	-1.19838	1.85078e-07	4.93784e-07
TCONS_00027079	chr12:2506546-2508170	+	165.842	238.504	92.1208	125.641	-0.892839	1.85781e-07	4.95173e-07
TCONS_00023463	chr11:69461158-69462693	+	171.552	84.1079	69.1641	44.307	-1.1719	1.87162e-07	4.98367e-07
TCONS_00065136	chr3:3370442-3371676	+	160.023	151.099	27.3703	123.988	-1.03951	1.92141e-07	5.11125e-07
TCONS_00071618	chr4:162928898-162930259	+	549.627	453.186	439.637	249.837	-0.540485	1.93343e-07	5.13822e-07
TCONS_00095145	chr8:11996809-11997522	+	50.3256	70.3648	33.8159	226.375	1.10826	1.94637e-07	5.16757e-07
TCONS_00063867	chr3:10270360-10270955	+	20.0964	120.423	145.84	142.734	1.03817	1.95889e-07	5.19574e-07
TCONS_00104514	chrX:13343999-13344894	+	160.413	32.0411	16.1682	56.9662	-1.39589	2.04566e-07	5.4206e-07
TCONS_00100790	chr9:97575926-97576987	+	107.143	182.471	72.752	64.0825	-1.0817	2.06628e-07	5.46991e-07
TCONS_00083792	chr6:44154508-44155687	+	81.2033	188.554	36.8307	86.5113	-1.129	2.07431e-07	5.48584e-07
TCONS_00104369	chrX:105356955-105357645	+	121.335	41.5468	97.8361	221.599	0.971697	2.10467e-07	5.56073e-07
TCONS_00066482	chr3:176435459-176436884	+	71.3945	161.059	27.0907	71.5872	-1.23614	2.12025e-07	5.59647e-07
TCONS_00078355	chr5:93351907-93356539	+	355.472	167.308	97.9749	209.323	-0.766566	2.18839e-07	5.77075e-07
TCONS_00072530	chr4:131926481-131927720	+	82.1037	156.278	27.26	75.4648	-1.21449	2.21776e-07	5.84255e-07
TCONS_00082689	chr6:2369757-2371659	+	56.646	37.7152	68.5132	151.99	1.22453	2.2254e-07	5.85699e-07
TCONS_00011376	chr1:21860406-21861290	+	128.572	113.538	76.3896	28.8371	-1.20216	2.24718e-07	5.90861e-07
TCONS_00100796	chr9:97741638-97742853	+	83.7242	129.851	23.8269	62.9626	-1.29915	2.28998e-07	6.01534e-07
TCONS_00083895	chr6:124216255-124217007	+	151.11	190.63	83.3677	90.3792	-0.975912	2.2989e-07	6.03295e-07
TCONS_00090436	chr7:53274365-53275425	+	90.3109	128.527	18.2051	72.1607	-1.27601	2.42477e-07	6.35714e-07
TCONS_00065585	chr3:105436117-105436847	+	188.428	58.91	85.8767	23.2748	-1.18015	2.53013e-07	6.62699e-07
TCONS_00058160	chr20:28357844-28358260	+	560.098	585.192	382.144	428.407	-0.498738	2.5427e-07	6.65351e-07
TCONS_00089945	chr7:99927476-99928832	+	88.2644	105.78	24.9096	50.1515	-1.37025	2.716e-07	7.10017e-07
TCONS_00066315	chr3:111286206-111287391	+	85.842	139.187	73.2887	21.5184	-1.24704	2.73337e-07	7.13873e-07
TCONS_00046327	chr18:80938468-80939261	+	188.562	171.747	48.654	139.282	-0.938993	2.75063e-07	7.17693e-07
TCONS_00034073	chr14:78812257-78813009	+	159.064	95.3148	57.7161	56.487	-1.15538	2.76619e-07	7.21062e-07
TCONS_00030592	chr13:107889025-107889735	+	286.381	70.6617	101.876	83.7533	-0.943672	2.77238e-07	7.21984e-07
TCONS_00009811	chr1:218206902-218208331	+	255.464	240.913	151.959	136.825	-0.781445	2.78675e-07	7.25035e-07
TCONS_00043845	chr17:12207765-12208252	+	171.808	352.977	118.744	191.755	-0.757138	2.81629e-07	7.32021e-07
TCONS_00089839	chr7:70202716-70203681	+	204.584	178.316	89.9797	114.483	-0.90513	2.84645e-07	7.39154e-07
TCONS_00030528	chr13:95352344-95353263	+	188.776	70.2118	15.7465	101.713	-1.14072	2.87949e-07	7.47022e-07
TCONS_00058112	chr20:12112896-12114109	+	39.4645	53.2083	111.375	105.111	1.22406	2.88969e-07	7.48955e-07
TCONS_00019777	chr10:34542218-34544032	+	85.7891	138.403	85.1378	9.37405	-1.24617	2.92047e-07	7.56212e-07
TCONS_00034199	chr14:106133514-106134127	+	195.073	116.893	70.7821	83.1298	-1.01928	2.92265e-07	7.56059e-07
TCONS_00070935	chr4:123986772-123987191	+	114.071	239.24	241.446	324.074	0.678639	3.08909e-07	7.98357e-07
TCONS_00088508	chr7:90844067-90845245	+	25.3975	42.6128	126.969	50.5077	1.3838	3.41838e-07	8.82622e-07
TCONS_00012915	chr1:177480392-177481652	+	213.714	267.509	130.201	148.416	-0.788422	3.42458e-07	8.83385e-07
TCONS_00083572	chr6:9130745-9131962	+	118.005	141.423	27.7524	90.7966	-1.12985	3.48154e-07	8.9723e-07
TCONS_00054997	chr2:230868618-230869702	+	55.1958	46.3045	40.0555	188.172	1.16899	3.71796e-07	9.57252e-07
TCONS_00037143	chr15:48765771-48767601	+	16.3537	50.9578	13.1865	162.612	1.385	3.81659e-07	9.81717e-07
TCONS_00048793	chr19:17591481-17592030	+	119.775	195.742	175.597	340.278	0.709304	3.86173e-07	9.92392e-07
TCONS_00095147	chr8:12017816-12019601	+	40.2379	28.1301	29.7413	147.657	1.3756	3.87355e-07	9.9449e-07
TCONS_00096053	chr8:45747504-45748528	+	128.539	105.032	18.8445	82.9946	-1.19757	3.9827e-07	1.02155e-06
TCONS_00089335	chr7:117509659-117511132	+	268.153	297.021	199.84	144.283	-0.715771	4.05032e-07	1.03792e-06
TCONS_00045797	chr18:69658428-69659981	+	265.909	161.649	102.544	136.856	-0.836697	4.08511e-07	1.04585e-06
TCONS_00023516	chr11:84593972-84594653	+	237.091	326.237	155.771	187.103	-0.716297	4.15633e-07	1.06309e-06
TCONS_00090488	chr7:77211295-77212116	+	80.1413	148.434	46.9967	51.7454	-1.21093	4.18303e-07	1.06891e-06
TCONS_00023443	chr11:65936539-65937770	+	437.489	308.76	239.094	248.58	-0.61374	4.25105e-07	1.08527e-06
TCONS_00012348	chr1:276666201-276667058	+	153.557	125.476	33.7686	99.1486	-1.06991	4.38985e-07	1.11966e-06
TCONS_00034351	chr14:59652708-59654271	+	111.044	137.67	52.4882	59.8315	-1.14688	4.40479e-07	1.12242e-06
TCONS_00072614	chr4:169101683-169102674	+	36.2222	144.702	0	68.6044	-1.39901	4.51635e-07	1.14977e-06
TCONS_00037774	chr15:106717263-106719108	+	158.964	163.295	57.5493	105.991	-0.978574	4.76824e-07	1.21276e-06
TCONS_00058381	chr20:37973410-37974375	+	30.9976	133.737	104.976	211.353	0.941282	4.8395e-07	1.22974e-06
TCONS_00055030	chr2:35619398-35623689	+	103.985	110.774	46.5811	43.7656	-1.24917	4.92709e-07	1.25083e-06
TCONS_00078884	chr5:122747087-122748153	+	61.7396	188.343	18.1028	95.6732	-1.13621	5.01329e-07	1.27153e-06
TCONS_00072441	chr4:100483396-100484079	+	288.93	325.283	197.675	186.556	-0.676765	5.17511e-07	1.31135e-06
TCONS_00026530	chr12:47362303-47362747	+	174.952	177.414	43.4059	516.152	0.667213	5.23473e-07	1.32522e-06
TCONS_00065375	chr3:11554051-11554376	+	477.63	550.399	444.378	913.322	0.401284	5.24661e-07	1.327e-06
TCONS_00043069	chr17:70132678-70133491	+	36.7859	35.2688	118.646	62.7048	1.33162	5.51177e-07	1.39277e-06
TCONS_00089771	chr7:37449425-37450210	+	213.339	45.6565	55.2929	64.9385	-1.10711	5.54333e-07	1.39945e-06
TCONS_00056090	chr2:189100238-189101322	+	115.911	198.448	48.9567	109.767	-0.985896	5.58857e-07	1.40956e-06
TCONS_00083511	chr6:127192097-127193421	+	140.114	86.6681	47.378	51.3627	-1.19959	5.66292e-07	1.42699e-06
TCONS_00029905	chr13:110335046-110336550	+	7.95846	0	64.1716	0	3.01137	5.91457e-07	1.48903e-06
TCONS_00065152	chr3:58284214-58284863	+	160.7	179.751	86.3848	91.3089	-0.938055	5.98117e-07	1.5044e-06
TCONS_00071818	chr4:42285245-42285966	+	182.482	69.5851	33.4412	82.4773	-1.1207	6.06928e-07	1.52516e-06
TCONS_00013223	chr1:276664651-276666001	+	75.358	111.563	35.7432	37.7807	-1.34614	6.43937e-07	1.61667e-06
TCONS_00049453	chr19:57426095-57427320	+	92.8108	99.5208	35.4488	41.6327	-1.31914	6.71289e-07	1.68379e-06
TCONS_00072616	chr4:170429127-170429842	+	66.9133	200.481	67.4429	59.406	-1.07586	6.77741e-07	1.69841e-06
TCONS_00078328	chr5:88630700-88631542	+	156.29	102.167	40.0977	80.7302	-1.09697	6.92901e-07	1.7348e-06
TCONS_00064866	chr3:60403945-60404683	+	64.8308	67.9844	39.2063	230.229	1.02052	7.08841e-07	1.77308e-06
TCONS_00009571	chr1:185336374-185337352	+	36.7032	36.6558	103.582	78.2048	1.3092	7.43579e-07	1.85826e-06
TCONS_00083818	chr6:75881027-75883510	+	106.081	147.358	25.2721	92.4668	-1.10605	7.47714e-07	1.86689e-06
TCONS_00029923	chr13:20499867-20501155	+	41.8143	50.1124	44.955	164.991	1.19146	7.50271e-07	1.87156e-06
TCONS_00033694	chr14:19291073-19292234	+	329.845	247.064	116.359	241.591	-0.688586	7.72358e-07	1.92489e-06
TCONS_00037182	chr15:87542108-87542845	+	40.5741	106.977	58.8892	230.541	0.972001	7.75977e-07	1.93214e-06
TCONS_00083416	chr6:94586666-94587728	+	157.747	67.5184	59.0554	40.0139	-1.18512	7.94066e-07	1.97537e-06
TCONS_00096051	chr8:44986296-44987382	+	71.6225	184.877	88.8484	31.3043	-1.09409	8.06705e-07	2.00499e-06
TCONS_00009770	chr1:215023357-215024023	+	62.8504	21.5209	108.596	89.2783	1.22976	8.53945e-07	2.12046e-06
TCONS_00049384	chr19:40424580-40425683	+	75.9442	136.523	52.4882	38.5278	-1.22305	8.73711e-07	2.16757e-06
TCONS_00020440	chr10:29731559-29732805	+	129.668	235.979	89.0657	109.151	-0.883373	9.03562e-07	2.23958e-06
TCONS_00040304	chr16:2336507-2338040	+	253.76	163.756	147.952	88.7296	-0.818884	9.05612e-07	2.24262e-06
TCONS_00055453	chr2:148399430-148400683	+	186.253	57.2345	84.7177	27.1354	-1.12224	9.15798e-07	2.26579e-06
TCONS_00099647	chr9:111259585-111260310	+	49.4937	59.3157	139.679	93.7405	1.10112	9.3798e-07	2.31856e-06
TCONS_00011343	chr1:2086220-2087147	+	206.508	77.3406	57.2393	82.5027	-1.02236	9.38106e-07	2.31677e-06
TCONS_00018935	chr10:112199401-112200140	+	56.6503	19.3979	150.088	34.4876	1.27923	9.56719e-07	2.3606e-06
TCONS_00029992	chr13:97806919-97807849	-	2984.01	3129.16	3425.35	3385.12	0.155834	9.73753e-07	2.40046e-06
TCONS_00011239	chr1:274242731-274243785	+	136.237	142.864	64.0803	72.5711	-1.03029	9.84354e-07	2.42439e-06
TCONS_00010179	chr1:276139633-276140729	+	92.8064	176.65	83.6366	46.5284	-1.04971	1.03228e-06	2.54014e-06
TCONS_00019438	chr10:90658329-90659445	+	402.109	456.206	229.125	357.947	-0.54797	1.06778e-06	2.62512e-06
TCONS_00012254	chr1:250303279-250304422	+	125.638	25.0951	8.44215	44.6168	-1.50633	1.10225e-06	2.70741e-06
TCONS_00037048	chr15:39712573-39727835	-	468.141	498.706	288.001	389.142	-0.513827	1.10367e-06	2.70846e-06
TCONS_00054205	chr2:145595474-145596159	+	43.6497	104.624	126.706	161.21	0.957385	1.12703e-06	2.76329e-06
TCONS_00065735	chr3:124375157-124375851	+	172.338	144.577	41.6884	122.402	-0.949605	1.13312e-06	2.77574e-06
TCONS_00083699	chr6:11733684-11737592	+	295.684	240.525	122.298	206.743	-0.704528	1.14593e-06	2.80458e-06
TCONS_00027106	chr12:9343823-9344731	+	52.7062	197.393	42.4987	74.8686	-1.09147	1.16131e-06	2.8397e-06
TCONS_00012336	chr1:276513125-276514066	+	127.149	76.1911	41.0099	45.1536	-1.23875	1.16877e-06	2.85537e-06
TCONS_00030864	chr13:110490866-110492302	+	187.539	219.761	147.858	82.8791	-0.819842	1.1999e-06	2.9288e-06
TCONS_00078228	chr5:57290034-57290597	+	233.603	254.511	111.305	180.999	-0.739749	1.23191e-06	3.00422e-06
TCONS_00030852	chr13:105026634-105027328	+	120.637	175.558	76.4288	73.4413	-0.982835	1.264e-06	3.07972e-06
TCONS_00054059	chr2:57260385-57261737	+	318.691	169.749	135.624	157.187	-0.738212	1.27901e-06	3.11352e-06
TCONS_00090113	chr7:131341695-131342570	+	150.402	8.19316	0	58.2668	-1.4446	1.286e-06	3.12772e-06
TCONS_00048343	chr19:142667-143269	+	129.111	59.5125	144.147	197.508	0.857031	1.28644e-06	3.12602e-06
TCONS_00088097	chr7:504098-504820	+	66.2655	29.7809	106.864	105.896	1.14742	1.32082e-06	3.2067e-06
TCONS_00030261	chr13:110345373-110346712	+	134.076	101.766	82.8843	25.3939	-1.12308	1.3369e-06	3.24285e-06
TCONS_00036934	chr15:84748957-84749321	+	82.0376	157.309	291.058	116.534	0.768024	1.39634e-06	3.38401e-06
TCONS_00058529	chr20:27528609-27529701	+	104.104	65.6652	26.5082	38.9156	-1.37569	1.40308e-06	3.39732e-06
TCONS_00088408	chr7:63247302-63248232	+	12.8652	92.5096	171.164	54.8246	1.10072	1.40617e-06	3.40179e-06
TCONS_00030144	chr13:89475714-89476766	+	113.746	129.503	105.475	306.993	0.761848	1.42547e-06	3.44542e-06
TCONS_00019803	chr10:37694627-37695570	+	139.568	91.2357	51.1537	54.0696	-1.13321	1.45205e-06	3.50654e-06
TCONS_00072523	chr4:131871948-131873341	+	55.8491	128.716	13.8563	61.0254	-1.30144	1.46047e-06	3.52375e-06
TCONS_00082487	chr6:129667864-129669543	+	10.6942	38.4493	109.225	30.3819	1.5063	1.4826e-06	3.574e-06
TCONS_00010226	chr1:1168188-1176064	+	445.764	325.181	78.1377	440.489	-0.571931	1.48422e-06	3.57473e-06
TCONS_00051481	chr2:219196167-219198649	+	46.7465	56.0233	96.3269	125.428	1.10955	1.51675e-06	3.64986e-06
TCONS_00095981	chr8:6125298-6126447	+	62.4912	224.678	33.5924	110.96	-0.990308	1.57303e-06	3.78193e-06
TCONS_00012993	chr1:205080362-205082368	+	35.8071	125.163	26.4664	33.9091	-1.41476	1.58177e-06	3.7996e-06
TCONS_00019673	chr10:4719761-4724161	+	514.37	513.706	284.183	448.446	-0.488792	1.66486e-06	3.99566e-06
TCONS_00083441	chr6:103472567-103473875	+	114.376	27.4148	29.5121	19.4964	-1.53266	1.68864e-06	4.04917e-06
TCONS_00099324	chr9:43007446-43009241	+	160.055	199.811	107.548	89.9955	-0.865289	1.70546e-06	4.08591e-06
TCONS_00011023	chr1:250954038-250955536	+	207.748	234.612	61.207	198.628	-0.767625	1.81395e-06	4.342e-06
TCONS_00096091	chr8:56619904-56621156	+	90.8109	154.656	34.6849	81.4712	-1.07946	1.81644e-06	4.34415e-06
TCONS_00100430	chr9:91663047-91664409	+	149.389	68.4546	60.2285	37.448	-1.15721	1.92136e-06	4.59105e-06
TCONS_00065629	chr3:111267541-111269241	+	130.267	109.704	22.7109	90.0206	-1.08997	1.96279e-06	4.68593e-06
TCONS_00078996	chr5:154702357-154703205	+	162.239	185.982	79.6287	110.22	-0.875153	1.99213e-06	4.7518e-06
TCONS_00095292	chr8:96088716-96089265	+	174.218	39.1484	61.4589	309.343	0.797316	2.03897e-06	4.85928e-06
TCONS_00046133	chr18:27683187-27683902	+	192.376	80.1922	40.4657	95.0497	-1.00816	2.04044e-06	4.85853e-06
TCONS_00083921	chr6:132343518-132344974	+	90.4271	98.5203	49.7143	29.1934	-1.25975	2.04356e-06	4.86172e-06
TCONS_00095691	chr8:68884708-68885361	+	219.77	43.8973	103.371	26.0151	-1.02704	2.08677e-06	4.96018e-06
TCONS_00100635	chr9:11158903-11159880	+	116.346	139.434	54.3129	69.5865	-1.04573	2.08848e-06	4.9599e-06
TCONS_00100763	chr9:78292757-78293738	+	176.857	146.175	24.5871	147.269	-0.910476	2.14777e-06	5.09627e-06
TCONS_00037296	chr15:4996621-4998237	+	81.4795	31.0702	11.9454	21.0438	-1.7705	2.17349e-06	5.15283e-06
TCONS_00030824	chr13:93925910-93927409	+	79.8499	138.759	19.3156	79.3982	-1.14703	2.18476e-06	5.17503e-06
TCONS_00034074	chr14:79085823-79086824	+	328.723	300.841	110.843	297.149	-0.625812	2.25031e-06	5.32568e-06
TCONS_00046000	chr18:75381515-75382366	+	84.3485	50.5437	85.0161	179.724	0.97277	2.25778e-06	5.33871e-06
TCONS_00096141	chr8:85480966-85481364	+	90.0563	287.808	84.7177	127.924	-0.829444	2.2997e-06	5.4331e-06
TCONS_00023318	chr11:16098774-16099237	+	271.042	77.3406	62.4428	128.338	-0.868757	2.30114e-06	5.4318e-06
TCONS_00072131	chr4:131904696-131906082	+	99.3086	46.5716	27.8524	24.5334	-1.47754	2.31203e-06	5.45278e-06
TCONS_00023415	chr11:57890657-57891533	+	136.573	49.1029	38.5432	38.8002	-1.26344	2.37284e-06	5.59137e-06
TCONS_00090179	chr7:143033496-143034116	+	212.162	196.477	85.5363	150.687	-0.790676	2.47611e-06	5.82967e-06
TCONS_00018757	chr10:90662103-90663334	+	24.305	64.0822	121.507	75.9549	1.15966	2.62276e-06	6.16961e-06
TCONS_00089718	chr7:25493996-25494888	+	207.896	176.818	75.7052	142.894	-0.815498	2.64016e-06	6.20518e-06
TCONS_00066170	chr3:11918659-11919815	+	134.578	142.676	95.9939	44.1155	-0.984655	2.66336e-06	6.2543e-06
TCONS_00072630	chr4:181001502-181002537	+	98.2708	166.267	32.6278	98.5361	-1.0121	2.67471e-06	6.27555e-06
TCONS_00082729	chr6:10710803-10712170	+	39.3996	36.7255	67.0682	111.933	1.23353	2.6922e-06	6.31115e-06
TCONS_00065343	chr3:9187040-9188514	+	125.865	92.4521	36.0122	63.4416	-1.13433	2.74055e-06	6.41896e-06
TCONS_00072381	chr4:56175989-56178674	+	158.303	240.487	131.24	98.1814	-0.797629	2.74165e-06	6.41602e-06
TCONS_00012362	chr1:281101865-281103038	+	122.427	122.269	74.0378	43.4767	-1.05815	2.77529e-06	6.48918e-06
TCONS_00078386	chr5:116416224-116416970	+	232.495	182.553	71.1085	170.822	-0.778686	2.83008e-06	6.61162e-06
TCONS_00072138	chr4:131965224-131966137	+	144.149	188.461	68.6826	111.689	-0.882859	2.84066e-06	6.63064e-06
TCONS_00072529	chr4:131924704-131926057	+	57.499	159.022	35.664	62.8283	-1.13642	2.90931e-06	6.78507e-06
TCONS_00065025	chr3:152551587-152552497	+	39.4429	63.027	21.2027	196.099	1.0845	2.93764e-06	6.84528e-06
TCONS_00020501	chr10:46493248-46494660	+	118.673	121.906	30.7574	84.2868	-1.06432	3.01484e-06	7.01918e-06
TCONS_00054247	chr2:161574587-161575573	+	24.2705	58.1739	92.9578	94.8089	1.18745	3.05709e-06	7.11146e-06
TCONS_00082808	chr6:34063856-34064928	+	111.626	80.267	54.0046	285.415	0.822768	3.08625e-06	7.17317e-06
TCONS_00046512	chr18:85983196-85984167	+	147.87	162.447	59.6162	105.024	-0.914426	3.12866e-06	7.26552e-06
TCONS_00011248	chr1:8828792-8829800	-	276.008	176.93	98.338	173.239	-0.737952	3.1292e-06	7.26061e-06
TCONS_00099402	chr9:61527701-61528341	+	65.3997	55.9844	150.668	92.8996	1.00474	3.2232e-06	7.47234e-06
TCONS_00055278	chr2:39133822-39134945	+	170.498	108.552	51.5542	90.8215	-0.970821	3.25548e-06	7.54075e-06
TCONS_00055991	chr2:94732408-94733412	+	89.3842	135.688	62.4635	42.3231	-1.10293	3.27929e-06	7.58945e-06
TCONS_00083302	chr6:42303190-42304287	+	141.81	84.976	43.9792	61.9814	-1.0978	3.2841e-06	7.59414e-06
TCONS_00048551	chr19:43434288-43435193	+	39.6605	31.6874	170.558	0	1.25732	3.33958e-06	7.71587e-06
TCONS_00089772	chr7:38053093-38054074	+	622.048	577.392	383.559	502.447	-0.436973	3.41182e-06	7.8761e-06
TCONS_00055270	chr2:39108400-39110384	+	153.867	68.6987	21.8943	81.4267	-1.1071	3.46798e-06	7.99896e-06
TCONS_00104526	chrX:18237924-18239152	+	121.821	93.438	43.2205	55.3747	-1.12648	3.65794e-06	8.42997e-06
TCONS_00089380	chr7:120970527-120971636	+	26.9763	58.1936	21.7519	168.606	1.1603	3.93051e-06	9.05048e-06
TCONS_00037775	chr15:106719170-106720199	+	156.986	195.108	56.2592	140.406	-0.840219	3.96506e-06	9.12232e-06
TCONS_00088281	chr7:25145343-25146500	+	10.3432	18.5938	70.8908	29.385	1.79299	4.00641e-06	9.20967e-06
TCONS_00020424	chr10:15087854-15088588	+	130.367	234.358	78.8394	127.315	-0.823084	4.01019e-06	9.21059e-06
TCONS_00078631	chr5:166860645-166861107	+	310.432	93.0091	125.155	110.241	-0.777268	4.03953e-06	9.27015e-06
TCONS_00030810	chr13:88515048-88516679	+	69.7219	145.127	41.4245	57.3385	-1.12128	4.06721e-06	9.32583e-06
TCONS_00012907	chr1:177035283-177036900	+	33.3119	84.2811	5.96899	31.5462	-1.64826	4.22649e-06	9.6829e-06
TCONS_00037335	chr15:23758628-23759722	+	175.013	91.7634	57.3295	77.689	-0.982474	4.2871e-06	9.8135e-06
TCONS_00083352	chr6:60442271-60443836	+	87.9572	87.0798	40.0868	32.5937	-1.26802	4.33158e-06	9.90699e-06
TCONS_00049113	chr19:38121819-38122739	+	149.556	62.3427	78.6468	18.4733	-1.12553	4.42285e-06	1.01073e-05
TCONS_00100205	chr9:23429858-23430895	+	132.699	131.375	18.6085	114.737	-0.985773	4.50394e-06	1.02839e-05
TCONS_00055979	chr2:80263348-80264969	+	121.842	119.473	38.7027	78.6709	-1.03981	4.50444e-06	1.02765e-05
TCONS_00066178	chr3:13836045-13838014	+	261.437	324.249	171.586	207.276	-0.628455	4.66105e-06	1.06249e-05
TCONS_00013013	chr1:206220874-206221820	+	69.563	151.578	40.7933	62.8813	-1.0929	4.71832e-06	1.07464e-05
TCONS_00018278	chr10:25540926-25541685	+	63.0394	56.6621	171.553	67.1601	0.995837	4.73029e-06	1.07647e-05
TCONS_00046294	chr18:71806595-71807995	+	85.4924	133.196	41.3611	60.7205	-1.09915	4.8071e-06	1.09303e-05
TCONS_00065762	chr3:139331137-139331889	+	159.064	95.3148	70.5419	56.487	-1.00182	5.02503e-06	1.14163e-05
TCONS_00010529	chr1:23015350-23016826	+	32.4373	68.0304	55.5799	155.51	1.07113	5.05297e-06	1.14702e-05
TCONS_00104529	chrX:20070712-20072222	+	110.976	99.7494	57.5251	39.4101	-1.12027	5.1129e-06	1.15966e-05
TCONS_00034188	chr14:104184293-104185294	+	125.513	107.443	53.012	59.4298	-1.05088	5.45036e-06	1.23517e-05
TCONS_00023095	chr11:34250623-34251511	+	80.8379	72.6601	54.3185	229.659	0.887557	5.52506e-06	1.25106e-05
TCONS_00046213	chr18:56140913-56141699	+	152.192	18.2394	49.0868	21.6187	-1.2693	5.69032e-06	1.28741e-05
TCONS_00036890	chr15:48777701-48779075	+	0	67.8572	63.2148	98.9899	1.25724	5.80812e-06	1.31297e-05
TCONS_00012810	chr1:142824906-142826139	+	106.768	122.14	54.7851	55.1504	-1.05811	5.8178e-06	1.31407e-05
TCONS_00009726	chr1:206259248-206260480	+	29.1423	75.6721	78.3278	137.988	1.0453	5.90951e-06	1.33368e-05
TCONS_00020479	chr10:43433777-43434404	+	47.6811	251.431	92.2722	67.7305	-0.90259	6.01238e-06	1.35577e-05
TCONS_00082951	chr6:135266054-135266754	+	615.106	921.467	626.863	558.23	-0.374716	6.14753e-06	1.3851e-05
TCONS_00104818	chrX:123416231-123417029	+	172.392	206.603	145.049	74.5289	-0.787446	6.19785e-06	1.39528e-05
TCONS_00064997	chr3:138021990-138023963	+	388.328	312.685	185.916	288.736	-0.562571	6.20445e-06	1.39562e-05
TCONS_00049194	chr19:53006464-53007529	+	157.303	181.787	86.0688	103.743	-0.837099	6.40912e-06	1.44047e-05
TCONS_00020737	chr10:110889638-110890863	+	48.8478	117.083	19.6938	48.5715	-1.28136	6.45107e-06	1.4487e-05
TCONS_00011814	chr1:167349247-167350113	+	151.963	24.8346	55.6968	19.6239	-1.23098	6.4923e-06	1.45676e-05
TCONS_00042443	chr17:49942758-49946850	-	36.9025	63.1796	119.022	89.8621	1.06152	6.59995e-06	1.47969e-05
TCONS_00104543	chrX:25695320-25696210	+	120.985	16.1104	21.6786	28.6429	-1.44593	6.64001e-06	1.48745e-05
TCONS_00100726	chr9:52330657-52332318	+	162.15	112.279	81.3535	61.422	-0.942685	6.77418e-06	1.51626e-05
TCONS_00010200	chr1:276669993-276671113	+	32.0539	25.61	107.692	37.9436	1.33662	6.79023e-06	1.5186e-05
TCONS_00055395	chr2:110773007-110774159	+	124.657	62.2481	8.37626	73.781	-1.18585	6.82456e-06	1.52503e-05
TCONS_00100424	chr9:86041294-86042302	+	213.672	35.5659	57.4301	67.4485	-0.996997	6.8289e-06	1.52475e-05
TCONS_00034335	chr14:30928825-30930093	+	103.824	124.428	178.849	201.11	0.735216	7.10647e-06	1.58542e-05
TCONS_00022904	chr11:83777379-83778612	+	140.74	110.508	78.2644	48.2566	-0.989735	7.15111e-06	1.59408e-05
TCONS_00077121	chr5:137253432-137254794	+	57.1193	31.5944	116.914	74.8961	1.11245	7.40308e-06	1.64889e-05
TCONS_00089755	chr7:31889536-31890187	+	312.296	99.0719	88.8757	156.57	-0.745025	7.41979e-06	1.65127e-05
TCONS_00083104	chr6:2294587-2295659	+	128.37	93.6448	27.0023	79.2819	-1.06273	7.45056e-06	1.65676e-05
TCONS_00029578	chr13:36275654-36276806	+	72.7167	43.5737	142.396	88.5372	0.989744	7.50184e-06	1.6668e-05
TCONS_00099254	chr9:22703126-22704369	+	173.308	40.3862	244.551	116.252	0.755664	7.52e-06	1.66948e-05
TCONS_00082429	chr6:110840260-110841753	+	16.0341	19.2161	74.3407	34.1644	1.62206	7.6463e-06	1.69613e-05
TCONS_00043455	chr17:1089352-1090222	+	144.39	82.4019	60.9851	48.8344	-1.04623	7.84062e-06	1.73782e-05
TCONS_00072666	chr4_KL567946v1_random:53605-53929	+	442.246	309.172	178.298	340.278	-0.53506	8.0776e-06	1.78889e-05
TCONS_00066438	chr3:161339457-161340407	+	62.9731	181.128	86.3212	35.7811	-0.999388	8.14298e-06	1.80191e-05
TCONS_00055893	chr2:217712-219307	+	251.407	242.838	102.872	207.876	-0.669481	8.25519e-06	1.82525e-05
TCONS_00083399	chr6:91701238-91702193	+	162.874	75.0754	55.5628	62.2894	-1.01368	8.27286e-06	1.82768e-05
TCONS_00089764	chr7:35167253-35168570	+	122.683	70.7919	29.3105	58.0899	-1.14643	8.46438e-06	1.86847e-05
TCONS_00065749	chr3:128596664-128597531	+	158.688	8.26867	11.1265	58.8038	-1.25548	8.50409e-06	1.87572e-05
TCONS_00026120	chr12:39546365-39547303	+	51.0223	0	97.7096	36.2383	1.39247	8.57797e-06	1.89049e-05
TCONS_00099756	chr9:113770632-113772764	+	463.264	551.834	699.547	602.226	0.358859	8.58046e-06	1.8895e-05
TCONS_00054560	chr2:250694524-250695819	+	36.9675	22.1519	100.602	45.948	1.30969	8.77588e-06	1.93098e-05
TCONS_00020094	chr10:85743376-85744171	+	1121.01	910.676	964.569	662.601	-0.320312	8.81241e-06	1.93745e-05
TCONS_00104567	chrX:25790976-25791843	+	179.386	41.3433	27.8163	78.405	-1.05521	8.9557e-06	1.96737e-05
TCONS_00058687	chr20:31051428-31052115	+	1131.59	1721.28	905.421	1459.04	-0.270903	9.00785e-06	1.97723e-05
TCONS_00043586	chr17:37819923-37820332	+	219.1	140.043	82.4448	124.492	-0.795368	9.04421e-06	1.98361e-05
TCONS_00096123	chr8:69031496-69032647	+	114.368	149.525	62.8765	73.845	-0.948713	9.09673e-06	1.99352e-05
TCONS_00013221	chr1:276653814-276655230	+	97.2061	136.757	37.4863	78.0454	-1.01799	9.14881e-06	2.00333e-05
TCONS_00010099	chr1:264050147-264051080	+	70.5312	69.1594	170.615	91.0808	0.905656	9.20924e-06	2.01494e-05
TCONS_00037124	chr15:39724718-39725097	+	236.398	151.099	127.077	447.734	0.568903	9.31251e-06	2.0359e-05
TCONS_00056018	chr2:128138847-128140230	+	138.468	108.903	69.782	55.3197	-0.983575	9.38816e-06	2.05079e-05
TCONS_00090446	chr7:60471479-60473195	+	303.448	426.369	224.993	277.454	-0.538563	9.61359e-06	2.09835e-05
TCONS_00078360	chr5:101638648-101639164	+	196.922	27.7648	158.784	213.908	0.730068	9.82744e-06	2.14331e-05
TCONS_00045743	chr18:55948872-55949481	+	19.6352	70.5955	150.409	41.8374	1.09127	9.91152e-06	2.15992e-05
TCONS_00066891	chr4:39536079-39536866	+	167.198	72.865	165.458	226.708	0.708051	9.93189e-06	2.16263e-05
TCONS_00078831	chr5:72289818-72292223	+	321.092	277.423	190.668	205.072	-0.596835	1.01931e-05	2.21774e-05
TCONS_00022940	chr11:86850147-86851248	+	559.746	455.902	210.334	532.649	-0.450999	1.05077e-05	2.28435e-05
TCONS_00043936	chr17:75064183-75065380	+	109.977	149.775	56.4314	78.1105	-0.949079	1.06225e-05	2.30747e-05
TCONS_00013211	chr1:276143087-276143730	+	55.7957	267.473	22.4949	158.515	-0.836665	1.06334e-05	2.30801e-05
TCONS_00023640	chr11:30358560-30361401	+	164.364	232.337	78.1597	158.645	-0.744354	1.09712e-05	2.37943e-05
TCONS_00077673	chr5:284715-285110	+	105.862	54.3728	73.1653	214.822	0.845818	1.09782e-05	2.37904e-05
TCONS_00090498	chr7:90319360-90320749	+	159.413	175.558	79.9029	110.162	-0.817544	1.12058e-05	2.42644e-05
TCONS_00070645	chr4:34268543-34270160	+	7.40265	26.6151	83.5658	21.0308	1.62048	1.13098e-05	2.447e-05
TCONS_00027102	chr12:8891247-8892134	+	94.4171	210.143	81.5695	86.219	-0.860083	1.1909e-05	2.57461e-05
TCONS_00071966	chr4:100106806-100108391	+	158.592	95.0324	39.5812	91.1842	-0.955713	1.19849e-05	2.58897e-05
TCONS_00083708	chr6:22294101-22295347	+	249.731	270.512	116.173	218.302	-0.637287	1.23156e-05	2.6583e-05
TCONS_00010008	chr1:243968892-243969434	+	66.1739	92.5238	222.326	62.6663	0.844642	1.24832e-05	2.69234e-05
TCONS_00083720	chr6:24329951-24331450	+	95.8199	143.544	86.9204	34.0278	-0.984816	1.28189e-05	2.76256e-05
TCONS_00054126	chr2:100884690-100885269	+	51.6271	49.498	191.491	14.6671	1.02761	1.28961e-05	2.777e-05
TCONS_00066247	chr3:71992360-71993487	+	42.4733	146.344	25.6857	60.3329	-1.13427	1.2956e-05	2.7877e-05
TCONS_00019057	chr10:16212481-16214319	-	75.8983	90.9604	131.141	164.286	0.824175	1.31045e-05	2.81742e-05
TCONS_00019044	chr10:108625931-108626688	+	79.0071	151.498	108.3	269.349	0.712247	1.3131e-05	2.82089e-05
TCONS_00065703	chr3:119865960-119866873	+	117.94	54.9677	47.5495	27.9221	-1.196	1.31662e-05	2.82622e-05
TCONS_00046496	chr18:71853698-71854632	+	70.4558	145.847	41.3169	63.6884	-1.04259	1.34808e-05	2.89148e-05
TCONS_00100488	chr9:97756504-97757664	+	139.273	160.73	33.2742	131.891	-0.861067	1.35701e-05	2.90834e-05
TCONS_00071206	chr4:181092678-181094089	+	46.6545	76.2451	85.4977	150.619	0.94202	1.35736e-05	2.9068e-05
TCONS_00037705	chr15:39726457-39727389	+	166.889	146.16	93.1623	82.0606	-0.837197	1.45022e-05	3.10322e-05
TCONS_00065144	chr3:8448490-8449672	+	106.309	72.8034	8.16384	71.9099	-1.16146	1.48796e-05	3.18148e-05
TCONS_00008905	chr1:24942889-24943228	+	193.753	274.423	340.864	325.266	0.508753	1.49738e-05	3.19911e-05
TCONS_00012634	chr1:46742198-46743976	+	107.723	125.067	59.7167	57.3824	-0.991299	1.5124e-05	3.22867e-05
TCONS_00027571	chr13:50810660-50812288	+	448.512	581.578	305.327	454.33	-0.43935	1.51463e-05	3.23089e-05
TCONS_00076893	chr5:50278770-50280029	+	47.5297	28.481	114.974	54.0124	1.15263	1.52031e-05	3.24048e-05
TCONS_00066479	chr3:175608322-175609158	+	71.5501	171.498	63.4624	60.9817	-0.965744	1.5322e-05	3.26326e-05
TCONS_00018267	chr10:19678374-19679206	+	64.7043	51.6966	185.504	40.8497	0.959477	1.53252e-05	3.26139e-05
TCONS_00095322	chr8:111850700-111851610	+	190.64	94.5406	127.216	317.493	0.640986	1.54795e-05	3.29165e-05
TCONS_00019750	chr10:16817220-16818250	+	133.599	215.803	145.195	57.7581	-0.783741	1.55115e-05	3.29589e-05
TCONS_00034334	chr14:30887251-30889019	+	81.2492	129.831	49.1353	52.8979	-1.04875	1.55627e-05	3.30419e-05
TCONS_00037155	chr15:52350956-52352044	+	120.985	105.45	97.5538	273.41	0.712181	1.56866e-05	3.3279e-05
TCONS_00046389	chr18:4313991-4315162	+	485.436	587.894	354.34	442.768	-0.429247	1.57672e-05	3.3424e-05
TCONS_00089833	chr7:66593854-66594846	+	114.588	86.7336	9.7259	85.6691	-1.07752	1.58965e-05	3.3672e-05
TCONS_00055777	chr2:252220043-252221120	+	149.996	93.2105	53.7541	71.0227	-0.962832	1.60124e-05	3.38911e-05
TCONS_00030588	chr13:105017876-105018919	+	114.727	54.9977	41.6285	32.5937	-1.19327	1.63943e-05	3.46723e-05
TCONS_00089862	chr7:75923870-75924761	+	161.132	136.785	21.6543	143.054	-0.854997	1.64142e-05	3.46877e-05
TCONS_00102651	chrX:7866833-7916644	-	229.883	317.888	499.051	259.562	0.469791	1.64489e-05	3.47339e-05
TCONS_00045682	chr18:28737490-28738600	+	21.5616	122.742	156.472	107.198	0.869626	1.66891e-05	3.52138e-05
TCONS_00083668	chr6:6561728-6564278	+	190.156	253.214	92.7545	183.411	-0.682978	1.70524e-05	3.59526e-05
TCONS_00100136	chr9:7613196-7613719	+	160.005	82.1817	92.1548	32.4693	-0.958537	1.79636e-05	3.78444e-05
TCONS_00064988	chr3:124958873-124959994	+	32.0254	51.1744	34.4307	144.057	1.10117	1.79792e-05	3.78481e-05
TCONS_00012974	chr1:204807662-204808251	+	121.805	267.625	32.7384	201.86	-0.731171	1.81003e-05	3.80735e-05
TCONS_00083667	chr6:6287033-6287988	+	125.287	187.688	25.2558	151.274	-0.826136	1.82621e-05	3.83841e-05
TCONS_00104671	chrX:123415727-123416165	+	245.552	49.047	65.9988	96.89	-0.854865	1.83434e-05	3.85254e-05
TCONS_00026685	chr12:9477933-9478511	+	268.924	173.542	158.462	117.54	-0.680888	1.83578e-05	3.85259e-05
TCONS_00033363	chr14:71486004-71487369	+	13.1524	42.0334	74.2366	62.2763	1.30667	1.84489e-05	3.86872e-05
TCONS_00020259	chr10:111140470-111141076	+	207.189	47.2962	63.643	70.0737	-0.928402	1.88981e-05	3.95987e-05
TCONS_00058532	chr20:27666754-27667475	+	141.009	39.7629	46.8177	35.3474	-1.13757	1.8933e-05	3.96415e-05
TCONS_00095648	chr8:55408963-55410338	+	100.103	52.1599	14.0375	49.459	-1.26182	1.96576e-05	4.11269e-05
TCONS_00023312	chr11:16079956-16081934	+	154.333	79.787	46.3615	73.0763	-0.970989	2.0126e-05	4.20745e-05
TCONS_00011675	chr1:119797246-119798094	+	176.347	33.8149	62.5654	40.0798	-1.03383	2.04738e-05	4.27689e-05
TCONS_00100373	chr9:67531100-67532677	+	64.5175	4.54829	15.3007	0	-2.17437	2.06555e-05	4.31153e-05
TCONS_00094863	chr8:103300039-103300940	+	99.591	151.183	74.9498	56.5872	-0.930919	2.08001e-05	4.33839e-05
TCONS_00030046	chr13:52145853-52146897	+	292.273	336.539	166.355	260.5	-0.558883	2.10167e-05	4.38022e-05
TCONS_00023631	chr11:16079748-16080732	+	109.439	123.871	58.8294	60.4555	-0.967837	2.19256e-05	4.56615e-05
TCONS_00045998	chr18:75301407-75302089	+	113.988	31.5251	14.1403	249.105	0.855259	2.20831e-05	4.59545e-05
TCONS_00012365	chr1:1210509-1220225	+	1579.36	1729.45	862.998	1935.99	-0.241407	2.21497e-05	4.60579e-05
TCONS_00077635	chr5:129338264-129344841	-	444.252	442.525	200.042	442.558	-0.46465	2.25954e-05	4.69488e-05
TCONS_00049342	chr19:27374110-27374913	+	119.179	169.611	54.055	105.808	-0.853185	2.29162e-05	4.75791e-05
TCONS_00053912	chr2:770137-771064	+	193.602	208.82	145.7	100.837	-0.706905	2.36663e-05	4.9099e-05
TCONS_00030076	chr13:69256363-69257061	+	68.5407	82.1425	13.8166	255.573	0.838176	2.43619e-05	5.05037e-05
TCONS_00033293	chr14:35723061-35724735	+	39.329	42.849	83.605	91.4179	1.09072	2.49994e-05	5.17858e-05
TCONS_00034215	chr14:110673814-110674715	+	126.149	127.312	21.4142	113.174	-0.913212	2.56944e-05	5.31851e-05
TCONS_00066449	chr3:164429009-164430039	+	464.694	306.302	299.758	709.6	0.388643	2.61324e-05	5.40506e-05
TCONS_00013099	chr1:225178520-225180441	+	214.996	205.383	133.159	128.357	-0.684791	2.69901e-05	5.57823e-05
TCONS_00104539	chrX:25685581-25687502	+	105.94	14.937	5.02488	39.8348	-1.43005	2.73514e-05	5.6486e-05
TCONS_00040450	chr16:64620598-64621728	+	158.853	57.113	55.5047	52.6513	-0.997691	2.78529e-05	5.74783e-05
TCONS_00023306	chr11:16058672-16060075	+	174.885	122.687	58.4697	109.063	-0.828796	2.78701e-05	5.74703e-05
TCONS_00090507	chr7:97730003-97733344	+	272.378	251.267	173.39	170.546	-0.606449	2.79565e-05	5.76048e-05
TCONS_00043911	chr17:55956723-55958396	+	168.143	158.636	98.0783	91.4725	-0.785731	2.80837e-05	5.78231e-05
TCONS_00078117	chr5:106807686-106815446	-	96.0119	57.5327	14.5158	51.144	-1.22558	2.81644e-05	5.79456e-05
TCONS_00104554	chrX:25744849-25745742	+	174.169	72.2537	54.0147	76.1248	-0.921076	2.90761e-05	5.9776e-05
TCONS_00090203	chr7:144545631-144546527	+	93.4698	120.02	59.2174	47.4189	-1.00147	2.9201e-05	5.99875e-05
TCONS_00033247	chr14:16276615-16277280	+	98.9131	43.1063	116.01	140.505	0.852955	2.93097e-05	6.01656e-05
TCONS_00011422	chr1:43884471-43885193	+	240.212	29.7809	53.4319	94.1294	-0.871607	3.02711e-05	6.20923e-05
TCONS_00058105	chr20:11052573-11052982	+	43.8201	105.032	223.779	41.4973	0.833616	3.05515e-05	6.26203e-05
TCONS_00019683	chr10:7022808-7023569	+	157.185	84.7701	38.0229	89.3118	-0.926114	3.15435e-05	6.46048e-05
TCONS_00064207	chr3:111280823-111281803	+	238.085	146.324	113.216	121.404	-0.712316	3.18137e-05	6.51094e-05
TCONS_00046008	chr18:79781009-79781829	+	65.65	87.4203	52.9357	217.595	0.821598	3.18573e-05	6.51496e-05
TCONS_00089505	chr7:144561399-144562522	+	229.107	249.031	81.6275	227.054	-0.631308	3.25348e-05	6.64852e-05
TCONS_00054564	chr2:251801834-251802381	+	43.7134	130.971	158.614	139.713	0.772144	3.37021e-05	6.8819e-05
TCONS_00071867	chr4:63006470-63007572	+	114.02	65.0699	21.8899	61.7004	-1.09928	3.4928e-05	7.12689e-05
TCONS_00072603	chr4:161029331-161029948	+	135.667	220.658	117.207	96.357	-0.738525	3.50443e-05	7.14526e-05
TCONS_00095184	chr8:45746187-45747392	+	263.187	214.245	76.0774	232.777	-0.628368	3.56446e-05	7.26221e-05
TCONS_00089811	chr7:60470855-60472772	+	327.851	377.945	216.521	279.425	-0.509068	3.69383e-05	7.52017e-05
TCONS_00019708	chr10:11589084-11590197	+	129.021	45.0991	151.716	145.092	0.769447	3.7209e-05	7.56963e-05
TCONS_00056202	chr2:236450669-236453186	+	83.243	210.927	95.8878	70.9475	-0.818226	3.80042e-05	7.72564e-05
TCONS_00037242	chr15:87689174-87689783	+	255.258	47.0636	47.4975	125.512	-0.805233	3.8335e-05	7.78707e-05
TCONS_00088571	chr7:109262065-109263256	+	30.1447	24.0846	81.022	49.9569	1.27219	3.94621e-05	8.01003e-05
TCONS_00104762	chrX:4947255-4948206	+	31.4535	165.86	25.3619	71.4869	-1.02668	4.07187e-05	8.25896e-05
TCONS_00012580	chr1:2084910-2086911	+	176.491	100.38	48.2409	106.231	-0.84187	4.17046e-05	8.45263e-05
TCONS_00090429	chr7:41298670-41300109	+	66.5416	169.462	53.6546	70.8912	-0.922132	4.21649e-05	8.53957e-05
TCONS_00011725	chr1:142829513-142830510	+	126.016	179.79	48.3859	127.86	-0.795027	4.23286e-05	8.56635e-05
TCONS_00013045	chr1:217738621-217740753	+	266.728	235.539	95.0841	235.307	-0.60428	4.32416e-05	8.74463e-05
TCONS_00037109	chr15:34406131-34406700	+	73.5459	151.099	76.246	283.565	0.679593	4.36933e-05	8.82943e-05
TCONS_00034190	chr14:104379950-104380831	+	203.699	130.199	82.1243	115.741	-0.754889	4.40453e-05	8.89394e-05
TCONS_00066004	chr3:110779445-110780220	+	92.6094	110.988	24.8913	76.7379	-1.0024	4.41061e-05	8.89963e-05
TCONS_00065523	chr3:67899002-67900221	+	107.994	35.2977	11.8744	48.8103	-1.23955	4.45415e-05	8.98083e-05
TCONS_00012201	chr1:246590420-246591512	+	153.417	72.2317	70.6886	46.6987	-0.942802	4.47457e-05	9.01533e-05
TCONS_00040185	chr16:69017448-69018286	+	85.6554	68.4358	46.0444	223.067	0.804419	4.57692e-05	9.21474e-05
TCONS_00083887	chr6:110905463-110906111	+	203.008	221.177	260.419	340.802	0.503202	4.63305e-05	9.32085e-05
TCONS_00011954	chr1:199411733-199412470	+	219.1	204.229	71.9756	195.959	-0.659898	4.66e-05	9.36815e-05
TCONS_00054743	chr2:23854524-23855488	+	55.8535	29.7501	35.0284	141.048	1.04046	4.6724e-05	9.38616e-05
TCONS_00071016	chr4:131936306-131937058	+	206.783	285.944	153.91	169.461	-0.607598	4.67997e-05	9.39444e-05
TCONS_00013138	chr1:245230390-245232391	+	68.8017	150.571	57.8891	55.2399	-0.955415	4.69288e-05	9.4134e-05
TCONS_00064796	chr3:11552782-11553815	+	127.42	69.412	60.7117	263.271	0.718952	4.72965e-05	9.48019e-05
TCONS_00055209	chr2:29149036-29150343	+	320.498	230.461	136.598	234.136	-0.571561	4.77481e-05	9.56367e-05
TCONS_00096043	chr8:32226758-32227765	+	17.8236	135.285	0	67.5154	-1.18127	4.92287e-05	9.85298e-05
TCONS_00088694	chr7:120124553-120125009	+	104.836	235.576	295.863	204.762	0.556448	4.95386e-05	9.90773e-05
TCONS_00048675	chr19:58086523-58087341	+	29.249	52.5803	117.922	51.935	1.05363	5.36031e-05	0.000107128
TCONS_00055095	chr2:216640-219603	-	462.693	319.633	254.153	309.97	-0.47176	5.37476e-05	0.000107337
TCONS_00066099	chr3:2401090-2402936	+	155.636	229.266	109.807	128.963	-0.68887	5.38631e-05	0.00010749
TCONS_00088881	chr7:141530919-141532299	+	39.0287	72.7595	94.4103	117.04	0.919551	5.42289e-05	0.00010814
TCONS_00037238	chr15:82426209-82427120	+	137.899	62.9579	63.5383	37.3112	-0.993964	5.61818e-05	0.000111953
TCONS_00055282	chr2:39175434-39175934	+	298.839	42.9773	86.7469	118.86	-0.733333	5.64573e-05	0.000112419
TCONS_00099610	chr9:98270882-98271559	+	44.1648	52.9292	128.201	62.7356	0.97564	5.68474e-05	0.000113113
TCONS_00081923	chr6:2087557-2088340	+	137.497	201.401	160.142	43.4028	-0.735505	5.80474e-05	0.000115417
TCONS_00088452	chr7:77012256-77012958	+	76.6695	30.6282	144.249	60.5046	0.93227	5.89202e-05	0.000117067
TCONS_00058627	chr20:3087921-3088875	+	87.7931	172.854	91.0161	53.4468	-0.851399	5.93482e-05	0.000117831
TCONS_00078554	chr5:153563348-153564279	+	128.514	154.017	88.081	73.021	-0.810435	6.25499e-05	0.000124097
TCONS_00083607	chr6:2087557-2090141	-	126.57	191.605	150.4	37.8507	-0.757165	6.37239e-05	0.000126335
TCONS_00048378	chr19:16393276-16394120	+	248.054	229.331	257.161	402.696	0.467	6.41347e-05	0.000127057
TCONS_00083893	chr6:115353161-115355394	+	621.928	726.074	434.472	620.695	-0.353351	6.4843e-05	0.000128366
TCONS_00020658	chr10:86850279-86850637	+	867.45	839.673	686.001	687.191	-0.314034	6.527e-05	0.000129118
TCONS_00095836	chr8:118652453-118653175	+	157.38	148.905	73.4689	105.896	-0.771977	6.56057e-05	0.000129688
TCONS_00054320	chr2:188472260-188473013	+	71.4836	38.0754	128.088	78.977	0.918376	6.59771e-05	0.000130328
TCONS_00100702	chr9:45259797-45261011	+	39.432	112.236	39.7441	28.0064	-1.16261	6.66032e-05	0.000131469
TCONS_00045977	chr18:69621817-69623793	+	581.608	686.136	378.594	606.717	-0.363612	6.72867e-05	0.000132722
TCONS_00045897	chr18:3563518-3564784	+	33.087	73.6414	41.9243	161.142	0.928007	6.73279e-05	0.000132707
TCONS_00023222	chr11:87210459-87211334	+	68.3646	98.3179	88.1993	194.223	0.760751	6.75846e-05	0.000133117
TCONS_00010806	chr1:177969052-177970191	+	68.2927	107.028	114.369	179.094	0.743182	6.82067e-05	0.000134245
TCONS_00066229	chr3:60405239-60406394	+	72.528	291.807	62.6589	161.897	-0.698191	6.9758e-05	0.000137199
TCONS_00096044	chr8:36376637-36377693	+	73.6553	122.223	50.2536	48.2892	-0.991135	7.23412e-05	0.000142177
TCONS_00070721	chr4:58445945-58447015	+	5.59173	67.0141	99.1933	55.601	1.0922	7.2479e-05	0.000142345
TCONS_00011791	chr1:165621228-165622470	+	96.3595	92.3856	38.8488	54.7511	-1.01186	7.35918e-05	0.000144427
TCONS_00012860	chr1:165612411-165613419	+	178.06	156.49	67.0017	134.897	-0.72859	7.46723e-05	0.000146442
TCONS_00104558	chrX:25755089-25755816	+	172.752	29.5764	33.1656	70.1122	-0.970169	7.47685e-05	0.000146525
TCONS_00100744	chr9:69492539-69494014	+	109.55	170.191	62.1608	97.9797	-0.804754	7.54412e-05	0.000147737
TCONS_00072488	chr4:129621754-129622598	+	28.3491	169.875	40.0028	60.4043	-0.981271	7.54636e-05	0.000147675
TCONS_00020057	chr10:82741836-82742259	+	395.483	186.201	159.445	240.763	-0.539486	7.57885e-05	0.000148204
TCONS_00072036	chr4:123989166-123990058	+	147.539	88.409	32.4451	95.2626	-0.885623	7.68311e-05	0.000150135
TCONS_00043860	chr17:15643636-15644708	+	195.346	347.824	202.517	166.492	-0.557748	7.94993e-05	0.000155237
TCONS_00104356	chrX:63259559-63260654	+	109.284	85.1311	114.554	201.807	0.702431	8.0871e-05	0.000157803
TCONS_00078378	chr5:107864486-107866043	+	161.442	64.4935	27.8949	92.8229	-0.904273	8.15353e-05	0.000158985
TCONS_00100279	chr9:42618513-42619386	+	232.972	131.39	138.127	87.6001	-0.690793	8.1844e-05	0.000159473
TCONS_00070546	chr4:335789-337573	+	46.9705	24.1251	94.6845	57.1896	1.09504	8.19879e-05	0.000159639
TCONS_00046317	chr18:75403806-75404624	+	204.743	105.161	58.9611	124.644	-0.755215	8.2454e-05	0.000160432
TCONS_00013123	chr1:238856454-238857191	+	24.3445	233.405	98.1486	46.1081	-0.837331	8.31813e-05	0.000161732
TCONS_00085902	chr7:538235-547773	-	41.7334	25.0077	100.953	44.4614	1.12352	8.39496e-05	0.000163109
TCONS_00089363	chr7:118459191-118460647	+	45.2136	68.9642	36.4571	175.16	0.890174	8.4287e-05	0.000163648
TCONS_00104069	chrX:25724437-25725541	+	102.974	32.476	139.842	100.082	0.824817	8.48873e-05	0.000164696
TCONS_00072262	chr4:180337060-180338890	+	212.599	176.392	129.228	116.152	-0.664719	8.51259e-05	0.000165041
TCONS_00089064	chr7:407009-408497	+	56.3078	48.2015	32.4306	165.683	0.922697	8.92213e-05	0.000172858
TCONS_00083086	chr6:136139810-136141720	-	133.827	148.356	72.8383	90.2972	-0.79056	9.09998e-05	0.000176179
TCONS_00049132	chr19:40435370-40436104	+	211.847	107.414	52.5596	138.889	-0.737779	9.10704e-05	0.00017619
TCONS_00095618	chr8:45752031-45754191	+	141.335	106.28	46.926	90.5413	-0.84901	9.45836e-05	0.000182857
TCONS_00049129	chr19:40429703-40430719	+	176.659	49.4006	37.9855	83.6475	-0.894168	9.51118e-05	0.000183748
TCONS_00054584	chr2:39518618-39519806	+	201.472	156.945	93.4104	128.785	-0.68981	9.55563e-05	0.000184476
TCONS_00013023	chr1:211105723-211106905	+	96.1843	127.406	40.8192	79.1009	-0.898784	9.66999e-05	0.000186551
TCONS_00078325	chr5:79377107-79379416	+	101.109	77.6754	110.793	184.133	0.722132	9.76313e-05	0.000188215
TCONS_00058580	chr20:48232841-48233356	+	220.516	180.821	74.8668	181.35	-0.647449	9.77354e-05	0.000188282
TCONS_00056211	chr2:247809273-247812629	+	242.618	245.868	123.708	202.727	-0.581521	9.97334e-05	0.000191996
TCONS_00037776	chr15:106722679-106725936	+	242.638	350.269	185.271	227.165	-0.523636	0.000102683	0.000197533
TCONS_00065992	chr3:101154899-101155979	+	121.88	165.985	138.479	291.172	0.577773	0.000102817	0.000197653
TCONS_00034442	chr14:92546818-92547764	+	94.8586	166.735	40.7933	107.797	-0.815987	0.000106581	0.000204743
TCONS_00089800	chr7:55594078-55594825	+	168.133	9.59519	19.3673	68.2375	-1.02059	0.000106668	0.000204766
TCONS_00078286	chr5:72291659-72292675	+	153.104	42.3434	33.2373	66.918	-0.964542	0.00010734	0.000205912
TCONS_00034100	chr14:82799308-82800547	+	111.081	98.3972	62.3085	48.0231	-0.924954	0.000109536	0.000209977
TCONS_00099173	chr9:10649682-10650698	+	11.7773	91.744	94.9638	100.377	0.916066	0.000109855	0.00021044
TCONS_00096189	chr8:111787049-111789045	+	128.951	190.482	99.1414	93.717	-0.727971	0.000110009	0.000210586
TCONS_00011982	chr1:205079860-205081318	+	73.8844	93.466	39.7169	40.8147	-1.05525	0.000110201	0.000210805
TCONS_00095898	chr8:22187827-22189256	+	67.0069	220.837	67.5372	101.132	-0.77109	0.000110786	0.000211777
TCONS_00019824	chr10:40810919-40812183	+	160.962	158.863	99.2504	94.148	-0.725707	0.000113899	0.000217574
TCONS_00077799	chr5:107208486-107210193	+	49.088	75.638	98.9531	124.516	0.841313	0.000115242	0.000219986
TCONS_00050516	chr2:148375777-148383248	+	48.8877	29.2947	78.8394	81.0185	1.03187	0.000116345	0.000221935
TCONS_00023688	chr11:57891997-57894340	+	97.0871	183.717	94.7653	68.9556	-0.778325	0.000118102	0.000225129
TCONS_00042951	chr17:37613581-37614284	+	119.094	265.067	123.466	120.837	-0.653039	0.000122	0.000232398
TCONS_00038375	chr16:46283666-46309250	+	101.504	170.307	220.984	187.441	0.587467	0.000122209	0.000232632
TCONS_00058599	chr20:19529377-19536520	+	121.599	282.352	55.1525	205.117	-0.634174	0.000125582	0.000238886
TCONS_00012704	chr1:80485260-80486907	+	159.894	243.886	125.997	134.212	-0.633899	0.000126787	0.00024101
TCONS_00066294	chr3:101354858-101356033	+	81.4795	128.164	53.3808	57.8704	-0.914117	0.000127717	0.00024261
TCONS_00020283	chr10:46930850-46931550	+	281.924	378.825	303.099	558.23	0.382462	0.00012845	0.000243831
TCONS_00058283	chr20:19472327-19480842	-	211.957	258.638	298.311	344.876	0.450752	0.000130636	0.000247809
TCONS_00064335	chr3:139887068-139888141	+	167.283	26.7307	76.4353	23.7624	-0.953309	0.00013308	0.000252269
TCONS_00011300	chr1:211047078-211071589	-	177.007	114.906	89.204	83.8123	-0.75463	0.000134268	0.000254344
TCONS_00058350	chr20:28350577-28351733	+	62.1131	105.456	79.2993	198.52	0.729391	0.000136791	0.000258943
TCONS_00078213	chr5:47476939-47478216	+	98.4065	101.087	37.7849	66.5645	-0.934919	0.000138922	0.000262793
TCONS_00088515	chr7:92883067-92884362	+	161.733	188.291	152.766	65.64	-0.680441	0.000140142	0.000264918
TCONS_00070595	chr4:10743701-10744831	+	195.918	145.956	106.74	105.303	-0.689108	0.000140687	0.000265763
TCONS_00009594	chr1:191611590-191612003	+	491.829	485.415	291.601	452.06	-0.394074	0.000151264	0.000285546
TCONS_00055606	chr2:198120642-198121574	+	128.376	76.9261	36.2298	72.9427	-0.911139	0.000156659	0.000295525
TCONS_00070635	chr4:29114141-29114339	+	180.565	72.1327	339.722	42.7485	0.597936	0.000160136	0.000301875
TCONS_00019975	chr10:67099126-67100428	+	105.711	71.6068	37.06	52.2299	-0.989768	0.000162384	0.000305902
TCONS_00019747	chr10:16689581-16690468	+	182.09	105.072	65.2556	105.379	-0.750955	0.000162759	0.000306396
TCONS_00069472	chr4:113546535-113549252	-	22.0377	33.0138	124.388	0	1.17599	0.000163318	0.000307236
TCONS_00066417	chr3:153657665-153658406	+	96.853	154.765	52.0637	91.7191	-0.807344	0.000166636	0.000313263
TCONS_00071466	chr4:113612197-113612847	+	257.58	308.697	81.5945	313.62	-0.518872	0.000167798	0.000315229
TCONS_00023694	chr11:60933565-60936068	+	62.1834	154.78	50.1405	67.9469	-0.877597	0.000168741	0.000316782
TCONS_00046235	chr18:61256622-61257206	+	266.166	171.762	115.564	174.501	-0.594317	0.000169984	0.000318895
TCONS_00090489	chr7:77251017-77251926	+	184.269	252.385	111.436	177.618	-0.595152	0.00017037	0.0003194
TCONS_00065576	chr3:95114442-95115642	+	119.675	53.7842	16.083	70.8322	-0.996916	0.000174805	0.000327489
TCONS_00065294	chr3:6413796-6415385	+	139.361	94.7933	66.8151	64.2034	-0.837689	0.000175431	0.000328436
TCONS_00083322	chr6:44365019-44366034	+	165.044	105.963	33.2701	125.595	-0.770528	0.000177931	0.000332887
TCONS_00030696	chr13:35603317-35604129	+	250.452	229.529	178.189	146.491	-0.563959	0.000178239	0.000333235
TCONS_00078203	chr5:35833413-35835163	+	235.993	176.253	85.4919	184.617	-0.609964	0.000186117	0.000347725
TCONS_00055916	chr2:29148432-29149871	+	237.054	259.177	114.016	224.489	-0.551835	0.000188546	0.000352022
TCONS_00025954	chr12:23787919-23789112	+	331.036	306.564	149.64	306.364	-0.483605	0.000188628	0.000351933
TCONS_00072516	chr4:131813011-131814250	+	62.7852	138.914	38.9428	68.6044	-0.907235	0.000189163	0.00035269
TCONS_00034140	chr14:86889071-86890012	+	127.149	83.8103	51.2623	63.2151	-0.881902	0.000195202	0.000363701
TCONS_00048467	chr19:32330738-32331639	+	152.706	111.398	107.071	47.156	-0.776051	0.000196051	0.000365034
TCONS_00043018	chr17:51126757-51127435	+	132.299	95.1323	199.13	150.344	0.619754	0.000197942	0.000368302
TCONS_00083389	chr6:84836651-84838263	+	111.384	13.3488	11.975	42.1919	-1.20336	0.000199822	0.000371546
TCONS_00023486	chr11:78899015-78899745	+	163.851	39.2734	85.8767	23.2748	-0.896032	0.000210451	0.000391042
TCONS_00100719	chr9:50644530-50644761	+	206.508	371.235	187.328	220.007	-0.504212	0.000216622	0.000402235
TCONS_00012342	chr1:276628578-276629752	+	107.033	140.49	41.0971	101.359	-0.797045	0.00022262	0.00041309
TCONS_00018264	chr10:17855715-17856618	+	19.8741	23.8182	96.1509	9.41034	1.27263	0.00022318	0.000413848
TCONS_00022832	chr11:69446107-69448223	+	149.931	115.269	95.8027	60.276	-0.764807	0.000230086	0.000426363
TCONS_00048616	chr19:54164516-54165264	+	95.9478	57.4943	141.837	113.577	0.735143	0.000232077	0.00042976
TCONS_00027240	chr12:43611199-43612488	+	194.982	250.368	101.07	197.836	-0.575248	0.000235137	0.00043513
TCONS_00099301	chr9:29567257-29568244	+	36.3689	43.5863	131.964	25.8308	0.980786	0.000237718	0.000439609
TCONS_00030758	chr13:54952359-54954313	+	382.912	304.71	313.694	187.109	-0.457372	0.000237924	0.000439691
TCONS_00082113	chr6:28210006-28212434	+	253.948	360.485	172.958	266.17	-0.484614	0.000240069	0.000443354
TCONS_00065632	chr3:111274344-111274988	+	241.407	66.7647	97.3269	92.3234	-0.700393	0.000244294	0.000450852
TCONS_00026938	chr12:43612606-43613272	+	170.594	118.365	21.7192	153.049	-0.725422	0.000245757	0.000453244
TCONS_00071995	chr4:117946632-117947310	+	123.479	63.4215	35.559	62.6432	-0.928443	0.000246499	0.000454305
TCONS_00094776	chr8:72285181-72286435	+	190.876	280.226	130.823	189.796	-0.55518	0.000253356	0.000466627
TCONS_00026674	chr12:8078054-8079205	+	103.971	180.676	46.1094	125.537	-0.729734	0.000253518	0.00046661
TCONS_00010100	chr1:264080742-264081550	+	111.04	62.1019	185.039	94.6385	0.691809	0.000253782	0.00046678
TCONS_00012097	chr1:222669648-222670550	+	517.3	778.921	352.944	678.295	-0.329933	0.000255378	0.0004694
TCONS_00090616	chr7:126549704-126550189	+	110.903	265.822	69.5522	175.04	-0.623133	0.000268568	0.00049331
TCONS_00064289	chr3:122825942-122826799	+	41.8793	41.8252	112.562	49.5743	0.95383	0.000270566	0.000496645
TCONS_00033987	chr14:36603490-36605046	+	76.9267	36.8771	37.217	10.9274	-1.24111	0.000270566	0.00049631
TCONS_00083932	chr6:135608296-135609697	+	158.048	168.936	41.3316	163.828	-0.672473	0.000271499	0.000497687
TCONS_00012920	chr1:185101349-185102939	+	79.0469	216.534	57.6677	122.979	-0.710382	0.000273848	0.000501655
TCONS_00040490	chr16:83283584-83285217	+	465.465	320.646	248.243	338.404	-0.42224	0.000276866	0.000506843
TCONS_00030302	chr13:10326569-10328992	+	170.472	85.8659	55.7795	94.7556	-0.767947	0.000278335	0.00050919
TCONS_00064884	chr3:72115774-72116504	+	90.1179	68.7284	39.6354	221.111	0.715016	0.000280168	0.0005122
TCONS_00095333	chr8:112265807-112266701	+	93.6786	96.2307	80.9315	218.614	0.657465	0.000289064	0.000528108
TCONS_00072528	chr4:131906243-131907320	+	44.4433	153.131	35.8361	71.0227	-0.88669	0.000292295	0.000533653
TCONS_00072520	chr4:131832024-131832935	+	98.499	181.004	84.7177	83.9501	-0.728679	0.000293761	0.000535971
TCONS_00012732	chr1:85124117-85125891	+	84.3485	238.566	111.541	91.0603	-0.672509	0.000296293	0.000540228
TCONS_00104562	chrX:25766843-25768623	+	114.327	40.2987	37.9589	38.212	-1.02147	0.000298158	0.000543265
TCONS_00077695	chr5:13100227-13102708	+	263.003	187.961	134.245	171.373	-0.561283	0.00029833	0.000543216
TCONS_00011371	chr1:16471492-16472147	+	228.229	185.995	191.39	376.069	0.454105	0.000298672	0.000543475
TCONS_00030121	chr13:80441638-80442566	+	58.0179	77.2573	46.7817	183.142	0.765258	0.000302492	0.000550059
TCONS_00023749	chr11:82938855-82940429	+	114.071	191.392	113.441	75.6173	-0.692166	0.000302651	0.000549981
TCONS_00026351	chr12:8080526-8081216	+	234.003	290.827	132.778	233.91	-0.517297	0.000303471	0.000551104
TCONS_00033589	chr14:80035463-80036519	+	396.605	196.915	182.74	241.446	-0.4846	0.000306831	0.000556835
TCONS_00095789	chr8:111402189-111403760	+	163.814	164.363	125.945	81.1731	-0.66402	0.000311245	0.000564468
TCONS_00009854	chr1:219662495-219663446	+	37.7442	60.3126	91.303	89.3587	0.881601	0.000313324	0.00056786
TCONS_00083685	chr6:9168630-9169903	+	145.723	287.314	64.436	227.03	-0.571163	0.000315053	0.000570615
TCONS_00072537	chr4:140597160-140599291	+	286.516	326.543	269.531	171.575	-0.474901	0.000320775	0.000580592
TCONS_00095144	chr8:11989810-11990753	+	44.408	106.442	51.1537	198.255	0.725397	0.000322116	0.000582632
TCONS_00027138	chr12:14279898-14280873	+	92.0401	139.72	54.4242	78.4452	-0.802623	0.00032499	0.000587441
TCONS_00077026	chr5:106097061-106098528	+	40.7952	48.891	105.262	63.7441	0.914117	0.000329056	0.000594396
TCONS_00083665	chr6:3803825-3805268	+	95.3885	139.17	46.8177	88.3686	-0.794999	0.000336207	0.00060691
TCONS_00072389	chr4:58335891-58337172	+	98.0995	151.158	86.6341	59.7211	-0.768163	0.000337055	0.000608039
TCONS_00058640	chr20:6342290-6344158	+	253.136	322.571	196.36	213.925	-0.488708	0.000338714	0.000610626
TCONS_00058680	chr20:29535826-29536848	+	52.6869	175.396	47.2034	83.1569	-0.807054	0.000339263	0.000611211
TCONS_00055147	chr2:232277-232894	+	261.644	46.4544	109.393	82.5917	-0.6824	0.000341065	0.000614052
TCONS_00012601	chr1:21954532-21955656	+	90.4965	197.772	85.8473	90.7408	-0.707025	0.000346002	0.000622529
TCONS_00070808	chr4:97854231-97855964	+	34.5371	12.4173	83.5452	24.5298	1.2027	0.000349035	0.000627572
TCONS_00013150	chr1:252871629-252872951	+	122.219	179.023	83.9493	102.881	-0.689194	0.000351637	0.000631833
TCONS_00027153	chr12:22779948-22781455	+	877.66	1232.69	765.325	1004.14	-0.254169	0.000351911	0.000631909
TCONS_00053947	chr2:20437338-20438512	+	45.8712	48.8661	73.9748	101.359	0.8881	0.000354189	0.00063558
TCONS_00053934	chr2:12239224-12240084	+	76.5112	33.3436	106.561	88.9228	0.831451	0.00035524	0.000637046
TCONS_00082289	chr6:73438263-73439293	+	104.556	13.9228	107.725	99.0139	0.803181	0.000359553	0.000644356
TCONS_00065616	chr3:109925047-109926264	+	118.005	70.7114	31.717	69.8436	-0.893879	0.000364114	0.000652102
TCONS_00104798	chrX:71876134-71877659	+	35.3202	94.0656	9.49327	50.172	-1.11672	0.000365511	0.000654173
TCONS_00034239	chr14:59778280-59798549	+	199.935	228.467	97.478	191.538	-0.567816	0.000365831	0.000654316
TCONS_00027232	chr12:40350659-40351956	+	138.415	199.06	78.1257	137.632	-0.645369	0.000367858	0.00065751
TCONS_00083757	chr6:30585901-30587943	+	146.567	186.193	104	108.263	-0.648629	0.000380026	0.000678814
TCONS_00055390	chr2:110687876-110689109	+	101.915	29.0811	19.5661	41.3628	-1.10433	0.000380811	0.000679771
TCONS_00033300	chr14:36555199-36556256	+	266.04	264.566	237.338	136.69	-0.504495	0.000390306	0.000696263
TCONS_00012259	chr1:251494237-251495473	+	169.447	23.2084	42.941	61.8937	-0.877906	0.000391399	0.000697755
TCONS_00009232	chr1:101132986-101134530	+	54.2669	32.5181	81.2632	82.5917	0.916901	0.000392681	0.000699583
TCONS_00045624	chr18:5314894-5315201	+	311.103	326.237	376.279	441.919	0.360387	0.000398716	0.000709872
TCONS_00018147	chr10:6870271-6870981	+	109.499	111.04	190.168	143.577	0.597712	0.00042351	0.000753521
TCONS_00023434	chr11:62004257-62005191	+	160.127	46.0569	51.6461	63.6884	-0.838108	0.000427812	0.000760679
TCONS_00088712	chr7:121044305-121045170	+	62.2386	140.892	83.6417	29.4698	-0.844662	0.000431344	0.000766459
TCONS_00104210	chrX:159878916-159879612	+	266.357	133.865	145.491	122.051	-0.581035	0.000432589	0.000768171
TCONS_00020312	chr10:88230315-88230912	+	210.307	336.056	274.554	113.805	-0.492469	0.000436641	0.000774861
TCONS_00104654	chrX:100162398-100163304	+	145.262	15.8263	63.8886	18.7584	-0.962817	0.000446306	0.000791496
TCONS_00076856	chr5:18906858-18908537	+	64.1651	34.1772	137.969	40.5093	0.859865	0.000449817	0.000797203
TCONS_00008896	chr1:23616343-23617857	+	177.883	137.385	121.121	78.612	-0.658506	0.000452816	0.000801997
TCONS_00044784	chr18:79771717-79772846	+	188.67	160.466	201.205	285.294	0.478648	0.000453251	0.000802245
TCONS_00036807	chr15:33195830-33196829	+	53.8987	86.1265	96.5782	136.111	0.732718	0.000458579	0.000811148
TCONS_00030593	chr13:107889901-107890883	+	225.415	65.7119	137.548	43.2703	-0.687107	0.000458773	0.000810966
TCONS_00011634	chr1:100980864-100981997	+	322.146	259.493	208.657	210.048	-0.47419	0.000466239	0.000823628
TCONS_00040454	chr16:70672022-70673371	+	137.519	85.0632	71.5394	56.713	-0.795352	0.000475297	0.000839085
TCONS_00077343	chr5:154466563-154469441	+	218.415	319.098	142.569	239.341	-0.493067	0.000478827	0.000844769
TCONS_00082427	chr6:110807539-110811329	+	58.4499	58.6899	128.652	74.0515	0.79114	0.000485385	0.000855785
TCONS_00095766	chr8:107680597-107680982	+	418.902	316.095	175.142	374.658	-0.418831	0.000486505	0.000857205
TCONS_00011861	chr1:177188762-177190023	+	85.4179	68.246	30.6112	47.1859	-0.98199	0.000487909	0.000859124
TCONS_00040646	chr16:61833906-61834442	+	33.4567	253.942	206.825	205.941	0.522271	0.000489354	0.00086111
TCONS_00066349	chr3:119905953-119907344	+	43.0226	87.6526	6.93809	55.0018	-1.07704	0.000509301	0.000895634
TCONS_00046302	chr18:71848344-71850327	+	99.6111	94.0561	17.0375	90.0433	-0.85488	0.000513604	0.000902617
TCONS_00055599	chr2:197768570-197769663	+	136.854	85.2867	66.2099	62.208	-0.790627	0.000515799	0.000905891
TCONS_00071326	chr4:171685876-171688449	-	29.3087	52.6875	23.6325	131.837	0.923003	0.000516846	0.000907144
TCONS_00083564	chr6:137909327-137910608	+	126.128	106.37	30.1336	106.171	-0.770384	0.000517902	0.000908412
TCONS_00054608	chr2:157446372-157447921	+	258.868	194.479	115.271	197.581	-0.535135	0.000526533	0.000922957
TCONS_00026119	chr12:39510328-39511303	+	55.224	44.1222	108.848	69.7291	0.84601	0.000534231	0.00093585
TCONS_00096187	chr8:111403404-111404772	+	65.6181	131.067	59.9646	49.7119	-0.842633	0.000547203	0.000957957
TCONS_00083210	chr6:27722872-27724405	+	78.0801	145.041	40.923	88.7296	-0.783176	0.000558753	0.000977549
TCONS_00089474	chr7:141528991-141529717	+	32.9504	118.468	46.4957	198.924	0.696711	0.000565412	0.000988563
TCONS_00104632	chrX:71322887-71323795	+	144.942	23.6871	42.4987	46.7929	-0.917257	0.00056922	0.000994584
TCONS_00083739	chr6:28233486-28234493	+	83.177	220.728	57.487	135.031	-0.658627	0.000573163	0.00100083
TCONS_00070610	chr4:26712714-26713433	+	66.5416	59.81	154.257	59.076	0.755663	0.000574179	0.00100196
TCONS_00048688	chr19:59505235-59505631	+	135.765	126.55	231.107	149.997	0.538884	0.000575585	0.00100377
TCONS_00058602	chr20:22445401-22446585	+	45.4841	121.134	44.8253	43.0731	-0.922636	0.000576194	0.00100419
TCONS_00026661	chr12:6344577-6346152	+	140.599	136.622	58.2166	113.354	-0.692234	0.000576938	0.00100485
TCONS_00043704	chr17:77957540-77958180	+	196.199	134.363	67.8006	145.985	-0.628756	0.000577994	0.00100604
TCONS_00065515	chr3:63256881-63257516	+	225.99	67.7095	91.1115	93.6299	-0.668834	0.000595435	0.00103574
TCONS_00033514	chr14:92561385-92562709	+	90.3961	65.0011	76.5337	173.349	0.685291	0.00060308	0.00104837
TCONS_00034158	chr14:92505856-92506979	+	117.217	83.0104	90.2199	22.7054	-0.826271	0.00060834	0.00105684
TCONS_00100637	chr9:11914754-11915712	+	24.9791	179.617	45.3183	70.9651	-0.815133	0.000617475	0.00107202
TCONS_00055926	chr2:33440335-33441574	+	77.2741	150.49	58.4143	75.4648	-0.76661	0.000624468	0.00108347
TCONS_00056138	chr2:203044629-203046168	+	330.547	214.384	153.647	237.532	-0.478245	0.000637817	0.00110593
TCONS_00026341	chr12:6958387-6961218	+	378.526	271.173	146.641	333.429	-0.436527	0.000639509	0.00110816
TCONS_00012145	chr1:236862103-236865092	+	140.205	57.6097	51.6807	59.7478	-0.828031	0.000641229	0.00111043
TCONS_00065875	chr3:160390022-160390771	+	159.7	57.4176	57.9469	68.0556	-0.785024	0.000646572	0.00111897
TCONS_00065021	chr3:150044847-150045672	+	65.2526	147.715	52.6153	267.773	0.589188	0.000647092	0.00111916
TCONS_00030775	chr13:73345931-73346709	+	99.9405	221.121	43.392	163.805	-0.631847	0.000656101	0.00113402
TCONS_00041611	chr17:77949453-77954060	+	127.549	262.048	176.309	86.2773	-0.569191	0.000659135	0.00113854
TCONS_00011099	chr1:276617597-276619110	+	51.4225	47.4056	41.4636	134.853	0.835175	0.000663316	0.00114504
TCONS_00043884	chr17:34160625-34161784	+	46.4644	185.617	79.0942	58.6686	-0.752445	0.000684116	0.0011802
TCONS_00030438	chr13:75019220-75020858	+	91.3475	70.0642	38.3013	46.7129	-0.924969	0.00068442	0.00117997
TCONS_00009013	chr1:51211739-51212499	+	39.3478	18.8626	120.564	0	1.05045	0.000686614	0.00118301
TCONS_00090326	chr7:2714115-2715001	+	81.0202	161.831	59.885	86.3162	-0.732117	0.000700652	0.00120643
TCONS_00011431	chr1:46741514-46742048	+	235.072	134.153	135.39	111.306	-0.581766	0.000713665	0.00122806
TCONS_00037767	chr15:86238882-86240104	+	93.0385	140.845	63.1746	76.5138	-0.743578	0.000743666	0.00127888
TCONS_00072109	chr4:131763308-131764615	+	86.9924	76.8202	22.151	65.0378	-0.909832	0.000744787	0.00128
TCONS_00009381	chr1:154216657-154217378	+	49.7679	119.289	147.141	117.825	0.648298	0.000755954	0.00129837
TCONS_00049057	chr19:26492688-26493295	+	128.049	47.2185	39.7114	55.9667	-0.873298	0.00076119	0.00130654
TCONS_00037027	chr15:100182033-100186210	+	369.817	341.853	205.732	329.853	-0.410093	0.000773246	0.0013264
TCONS_00023747	chr11:81022961-81023961	+	107.69	157.741	96.4818	67.9876	-0.690518	0.000777647	0.00133311
TCONS_00033685	chr14:16455010-16455888	+	190.768	253.121	115.366	193.56	-0.522938	0.000789585	0.00135272
TCONS_00013038	chr1:215625353-215626058	+	110.274	172.822	82.0778	96.396	-0.665579	0.000790461	0.00135337
TCONS_00012989	chr1:205069095-205070036	+	101.72	137.144	71.7673	72.2458	-0.729989	0.00080063	0.00136992
TCONS_00089695	chr7:15826427-15827050	+	201.544	103.517	100.602	95.4305	-0.638005	0.000804824	0.00137623
TCONS_00010012	chr1:244010157-244010425	+	155.841	106.724	251.319	126.497	0.525009	0.000805548	0.00137661
TCONS_00026642	chr12:2448236-2449869	+	102.622	79.0635	59.1054	41.6497	-0.85059	0.0008093	0.00138215
TCONS_00011822	chr1:170479374-170480439	+	112.359	74.0612	72.479	31.921	-0.836436	0.000827726	0.00141274
TCONS_00090018	chr7:117940425-117941494	+	106.342	234.768	121.851	103.355	-0.598992	0.000830108	0.00141591
TCONS_00088769	chr7:127338285-127339753	+	28.5372	39.0862	92.0419	40.5368	0.971255	0.000831401	0.00141723
TCONS_00055393	chr2:110765102-110766819	+	66.2317	45.9542	36.5401	14.855	-1.12619	0.000832841	0.0014188
TCONS_00100429	chr9:90928223-90929093	+	233.774	16.4804	55.441	97.6687	-0.70883	0.000833002	0.00141819
TCONS_00104041	chrX:11897757-11899410	+	108.623	65.0895	64.2298	30.8595	-0.869347	0.000842815	0.001434
TCONS_00009736	chr1:209473497-209475091	+	15.0188	49.498	90.8259	37.3346	0.990205	0.000844393	0.00143578
TCONS_00023664	chr11:34838411-34839669	+	118.919	131.117	65.2037	87.8398	-0.708194	0.000845609	0.00143695
TCONS_00088448	chr7:75924798-75925456	+	72.701	76.2374	161.208	77.4532	0.680248	0.000864583	0.00146828
TCONS_00020278	chr10:36692211-36693261	+	102.566	116.092	64.3242	64.7532	-0.76044	0.000876163	0.00148702
TCONS_00012792	chr1:126978788-126979312	+	114.071	300.759	156.365	129.63	-0.53653	0.000885841	0.00150251
TCONS_00013164	chr1:260135458-260136671	+	19.7323	212.833	27.8438	112.118	-0.732603	0.000904237	0.00153276
TCONS_00041610	chr17:77949453-77954060	+	125.814	271.407	182.606	89.3587	-0.546522	0.00093196	0.00157877
TCONS_00046446	chr18:55997814-55999306	+	64.1794	144.217	64.6874	56.9789	-0.776401	0.000935137	0.00158317
TCONS_00090580	chr7:120174332-120175055	+	115.804	307.311	46.6884	246.748	-0.528002	0.000943017	0.00159551
TCONS_00095518	chr8:6037605-6038346	+	217.919	77.3823	52.0637	137.579	-0.638904	0.00096217	0.00162691
TCONS_00055154	chr2:1160547-1160884	+	248.054	127.406	128.58	125.842	-0.561436	0.000963756	0.00162858
TCONS_00043898	chr17:44846560-44846810	+	381.752	629.078	673.354	542.275	0.266163	0.000966815	0.00163274
TCONS_00037240	chr15:82473265-82474691	+	125.902	5.02958	77.8311	137.113	0.715148	0.000970353	0.0016377
TCONS_00030025	chr13:47781348-47782055	+	67.6694	141.922	47.7435	264.34	0.574353	0.000991252	0.00167193
TCONS_00058185	chr20:30285201-30286050	+	91.5925	59.1064	119.303	120.098	0.66776	0.00102352	0.00172528
TCONS_00066250	chr3:72133688-72134390	+	153.339	224.607	75.5591	181.514	-0.556001	0.00103192	0.00173837
TCONS_00012206	chr1:246610077-246610790	+	234.853	100.521	67.6318	154.888	-0.591837	0.00104748	0.0017635
TCONS_00070676	chr4:55478752-55479929	+	25.4191	36.5562	94.2827	28.8861	0.990872	0.00106056	0.00178442
TCONS_00063870	chr3:10702952-10703968	+	164.882	176.431	118.705	108.742	-0.585565	0.00106165	0.00178514
TCONS_00095790	chr8:111785356-111787092	+	131.014	74.3752	22.2402	97.9499	-0.773042	0.00106524	0.00179008
TCONS_00104572	chrX:28575356-28576891	+	81.8773	65.4172	66.0203	11.0768	-0.933955	0.0010719	0.00180015
TCONS_00048435	chr19:27313874-27315389	+	47.4043	52.0773	66.8913	106.617	0.802503	0.00108898	0.00182772
TCONS_00026724	chr12:12967132-12969037	+	122.54	101.671	136.811	191.92	0.55205	0.00109301	0.00183335
TCONS_00040587	chr16:10698079-10699456	+	56.4976	203.128	119.146	43.2138	-0.677238	0.00109317	0.00183249
TCONS_00043723	chr17:85454389-85454854	+	334.136	92.4104	145.075	419.871	0.40541	0.00109447	0.00183353
TCONS_00055364	chr2:80259632-80260821	+	105.684	96.5002	60.8686	57.1896	-0.776172	0.00111889	0.0018733
TCONS_00043667	chr17:75071589-75072870	+	98.0995	33.5907	26.3669	39.8141	-0.992659	0.00112159	0.00187667
TCONS_00100444	chr9:94331322-94332527	+	283.05	345.172	264.269	204.562	-0.422206	0.0011538	0.00192938
TCONS_00009978	chr1:229200949-229201248	+	219.587	311.012	370.217	311.921	0.362442	0.00115671	0.00193305
TCONS_00010272	chr1:85374838-85376011	+	117.326	256.765	102.83	152.169	-0.552898	0.00116324	0.00194277
TCONS_00083542	chr6:135910086-135911559	+	97.51	97.3841	26.2085	86.57	-0.789198	0.00116525	0.00194495
TCONS_00012600	chr1:21827684-21828633	+	113.471	151.099	86.4121	80.5921	-0.663765	0.00121076	0.00201966
TCONS_00018540	chr10:66698153-66698714	+	42.6245	102.167	154.663	75.6846	0.669836	0.00123858	0.0020648
TCONS_00083260	chr6:38322777-38324810	+	209.047	144.673	92.5898	146.383	-0.565761	0.00125071	0.00208375
TCONS_00011458	chr1:50512303-50513234	+	141.365	61.6069	82.8998	36.5105	-0.765353	0.00126206	0.00210137
TCONS_00058198	chr20:32181630-32182945	+	22.7536	70.8994	80.7265	84.0352	0.814984	0.00126237	0.00210061
TCONS_00010810	chr1:185207015-185207994	+	73.3315	131.826	113.332	190.972	0.568781	0.00126278	0.0021
TCONS_00083924	chr6:132670120-132670967	+	112.995	169.274	91.1115	90.286	-0.637916	0.00126818	0.00210771
TCONS_00039889	chr16:22015724-22016511	+	37.9996	118.406	104.177	140.343	0.64466	0.00128075	0.00212729
TCONS_00020580	chr10:67093627-67097420	+	159.426	187.281	96.731	136.775	-0.570257	0.00128774	0.00213761
TCONS_00012911	chr1:177409108-177410229	+	21.3502	153.523	30.1269	68.2375	-0.830101	0.0012974	0.00215232
TCONS_00022842	chr11:70049724-70050875	+	51.9856	43.6115	100.602	66.4605	0.805349	0.0013057	0.00216478
TCONS_00078014	chr5:169502035-169502910	+	68.3646	114.704	82.6868	194.223	0.597032	0.00133831	0.00221748
TCONS_00040609	chr16:20513869-20514915	+	114.398	137.1	59.9578	97.5008	-0.675574	0.00134291	0.00222376
TCONS_00054354	chr2:195957264-195958503	+	86.9333	156.278	116.829	34.3022	-0.686409	0.0013769	0.00227866
TCONS_00078128	chr5:129337793-129339787	-	137.147	60.8754	36.8619	79.3693	-0.768666	0.00138756	0.0022949
TCONS_00030482	chr13:81699219-81699865	+	185.123	166.396	67.1719	170.928	-0.562036	0.00138811	0.00229443
TCONS_00058230	chr20:48234928-48235694	+	93.6961	131.005	182.579	144.186	0.540246	0.0013985	0.0023102
TCONS_00099752	chr9:100930775-100931748	+	92.2291	73.6879	54.536	200.883	0.622404	0.00140659	0.00232216
TCONS_00009313	chr1:132506103-132506603	+	83.675	57.303	173.494	50.9398	0.67082	0.00141235	0.00233025
TCONS_00008335	chr1:245095426-245097654	-	131.717	173.642	88.5064	112.262	-0.604974	0.00141356	0.00233083
TCONS_00100440	chr9:93515910-93517689	+	80.7471	60.4821	40.6931	33.4543	-0.92957	0.00142299	0.00234496
TCONS_00037612	chr15:2371145-2372691	+	50.3256	111.346	34.3362	54.99	-0.855911	0.00148801	0.00245063
TCONS_00058201	chr20:32269571-32270798	+	219.457	175.339	184.82	339.447	0.409194	0.0015182	0.00249884
TCONS_00100388	chr9:70823808-70824499	+	190.394	93.3452	48.8474	135.226	-0.624284	0.00153658	0.00252757
TCONS_00099918	chr9:50643386-50643946	+	85.4009	230.285	68.8615	363.934	0.455196	0.00155143	0.00255045
TCONS_00029717	chr13:72702623-72703398	+	69.457	64.7428	149.348	65.7754	0.680782	0.00155183	0.00254957
TCONS_00058324	chr20:10322527-10323673	+	41.7698	81.3458	37.8903	163.167	0.707593	0.0015671	0.00257311
TCONS_00043745	chr17:87911395-87912833	+	91.5582	79.8021	43.6246	53.2054	-0.823507	0.00156806	0.00257314
TCONS_00037643	chr15:23694664-23696096	+	91.9416	90.1533	33.6979	71.2375	-0.795189	0.00157791	0.00258774
TCONS_00095464	chr8:128010353-128012581	+	346.806	293.982	177.333	306.394	-0.405654	0.00159694	0.00261738
TCONS_00011125	chr1:22937221-22938179	+	149.875	202.069	151.061	88.7064	-0.55371	0.00160784	0.00263364
TCONS_00065719	chr3:122691630-122692780	+	114.468	218.247	113.276	110.864	-0.569887	0.00162629	0.00266227
TCONS_00012158	chr1:237841613-237843053	+	78.9633	39.8457	23.4576	35.421	-1.01283	0.00164513	0.00269149
TCONS_00081961	chr6:6589715-6591532	+	39.5296	47.3743	92.9658	60.8307	0.82353	0.00167519	0.00273903
TCONS_00009668	chr1:199735752-199737079	+	63.1343	32.4271	94.5419	70.4642	0.788019	0.00170582	0.00278744
TCONS_00023496	chr11:83387511-83388862	+	177.182	63.703	25.0018	125.842	-0.675289	0.00170661	0.00278706
TCONS_00026210	chr12:48589414-48591052	+	73.078	70.0642	106.065	119.378	0.655314	0.0017135	0.00279663
TCONS_00008895	chr1:23615460-23616286	+	86.8983	69.4288	128.46	113.152	0.628124	0.00174605	0.00284805
TCONS_00012730	chr1:84974490-84976063	+	68.4862	227.993	76.6981	118.903	-0.600016	0.00180148	0.0029367
TCONS_00104614	chrX:39958101-39959014	+	117.94	78.5252	42.2662	74.459	-0.751158	0.00181077	0.00295009
TCONS_00012991	chr1:205075259-205077174	+	31.2565	142.345	32.764	66.5993	-0.804994	0.00181412	0.00295377
TCONS_00009008	chr1:51082951-51084970	+	38.5414	31.9776	59.7638	71.5931	0.897408	0.0018181	0.00295849
TCONS_00012985	chr1:205054799-205055836	+	69.234	145.204	65.1298	65.5641	-0.714369	0.00183893	0.0029906
TCONS_00033248	chr14:16441388-16442994	+	122.98	93.7905	69.1132	63.5242	-0.708681	0.00187469	0.00304693
TCONS_00065802	chr3:147867951-147869313	+	175.752	173.769	95.6571	143.551	-0.547113	0.00188158	0.0030563
TCONS_00023689	chr11:58082040-58083345	+	270.548	153.876	151.597	149.816	-0.493765	0.00188747	0.00306405
TCONS_00030804	chr13:83847483-83848012	+	180.792	243.754	173.112	128.407	-0.493672	0.00188818	0.00306337
TCONS_00072005	chr4:118362845-118364474	+	106.548	57.2415	29.6252	62.6278	-0.828175	0.00189263	0.00306877
TCONS_00046292	chr18:71800583-71801757	+	96.8392	116.057	86.304	43.4397	-0.714486	0.00190715	0.00309047
TCONS_00030530	chr13:95358903-95360549	+	145.446	117.659	55.7069	113.633	-0.635717	0.00192318	0.00311459
TCONS_00013009	chr1:206177127-206181473	+	283.8	203.082	115.53	238.75	-0.458682	0.00193052	0.00312462
TCONS_00011481	chr1:62124153-62126442	+	104.607	78.3538	54.8261	52.0075	-0.776169	0.00193536	0.0031306
TCONS_00071981	chr4:100826081-100827036	+	131.552	52.5528	45.4605	62.2894	-0.772841	0.00194992	0.00315227
TCONS_00072016	chr4:119893349-119895003	+	108.557	117.09	52.5199	87.3825	-0.689647	0.00196829	0.00318009
TCONS_00008879	chr1:8822171-8823408	+	19.3497	23.1897	78.0115	13.743	1.10898	0.00198784	0.00320977
TCONS_00043058	chr17:59844085-59844473	+	123.162	184.504	223.446	196.819	0.449934	0.00202195	0.00326291
TCONS_00029720	chr13:72737651-72738390	+	89.0218	58.1936	137.037	91.967	0.637444	0.00202588	0.00326731
TCONS_00019024	chr10:89244340-89245308	+	43.2623	148.136	89.7011	193.14	0.563414	0.00204911	0.00330282
TCONS_00095066	chr8:99878072-99879249	+	25.4191	79.2052	16.397	158.873	0.744361	0.00205783	0.00331492
TCONS_00104279	chrX:107664727-107690244	-	163.394	170.278	177.576	272.464	0.431623	0.00207205	0.00333586
TCONS_00042862	chr17:13593691-13594359	+	214.843	150.196	202.107	50.8637	-0.52908	0.00208699	0.00335791
TCONS_00082310	chr6:84862461-84862993	+	67.4155	67.3284	181.197	31.921	0.661432	0.00211702	0.00340423
TCONS_00065956	chr3:176960881-176961973	+	142.459	72.2317	61.8525	70.048	-0.70281	0.00213202	0.00342633
TCONS_00078667	chr5:35776240-35777342	+	70.5835	117.126	26.2679	84.8381	-0.756565	0.00214788	0.00344979
TCONS_00030455	chr13:77083127-77085538	+	153.939	83.3175	72.0733	77.5924	-0.664704	0.00215009	0.00345129
TCONS_00066111	chr3:4899241-4899925	+	96.1696	188.598	63.4456	124.189	-0.601859	0.00215781	0.00346165
TCONS_00072351	chr4:6826138-6826998	+	271.267	475.146	263.599	316.17	-0.364496	0.00217488	0.00348698
TCONS_00012820	chr1:144829042-144830176	+	116.081	177.059	59.5637	134.912	-0.592	0.00217743	0.00348901
TCONS_00064135	chr3:92242376-92242614	+	1002.3	1591.6	444.502	1815.29	-0.198933	0.0022272	0.00356666
TCONS_00083844	chr6:96419070-96420590	+	133.871	136.843	292.084	83.8949	0.473882	0.00224349	0.00359064
TCONS_00055353	chr2:61820092-61820833	+	137.208	203.128	130.159	103.184	-0.544508	0.00226249	0.00361892
TCONS_00039988	chr16:80600108-80601149	+	103.452	117.095	88.0512	48.9843	-0.686536	0.0023096	0.0036921
TCONS_00049023	chr19:17592152-17592999	+	134.182	186.201	96.806	120.381	-0.56086	0.00231741	0.00370242
TCONS_00088402	chr7:61658184-61659495	+	95.8564	120.349	88.3337	45.3877	-0.693172	0.00233759	0.00373247
TCONS_00037169	chr15:59987010-59987660	+	91.993	143.324	59.3415	274.418	0.504203	0.00236518	0.00377431
TCONS_00020531	chr10:48991678-48992725	+	177.148	130.121	133.624	73.0558	-0.572105	0.00237148	0.00378215
TCONS_00095992	chr8:21648449-21649142	+	69.0345	196.494	62.6228	110.321	-0.618563	0.00237881	0.00379161
TCONS_00012324	chr1:276143662-276145318	+	101.198	69.3031	52.4565	46.2055	-0.789215	0.00238718	0.00380274
TCONS_00043664	chr17:72239544-72240551	+	142.589	21.3607	43.1153	50.6366	-0.806333	0.00240059	0.00382186
TCONS_00034452	chr14:104976433-104977077	+	83.5638	278.186	119.787	131.891	-0.523413	0.00242491	0.00385833
TCONS_00055993	chr2:95177898-95178810	+	39.3565	149.361	47.6015	65.223	-0.742148	0.00249002	0.00395962
TCONS_00026504	chr12:40870487-40872010	+	90.3813	61.2229	53.8658	178.624	0.616858	0.00250145	0.00397547
TCONS_00071294	chr4:57046409-57049898	-	107.116	320.932	113.852	193.654	-0.477158	0.00252785	0.00401508
TCONS_00090418	chr7:31879676-31880700	+	99.3255	140.043	61.2447	91.2941	-0.650057	0.00252803	0.00401303
TCONS_00011849	chr1:175520423-175521352	+	160.988	84.8917	57.1162	100.62	-0.640439	0.00253533	0.00402227
TCONS_00020432	chr10:17537816-17539508	+	63.6724	127.18	34.2274	80.3964	-0.735551	0.00255051	0.00404399
TCONS_00066271	chr3:81864680-81866170	+	68.2821	168.479	19.4322	131.227	-0.652143	0.00259257	0.0041083
TCONS_00082278	chr6:60511917-60512420	+	71.2945	14.2405	114.974	33.7577	0.798125	0.00260877	0.00413157
TCONS_00058639	chr20:6338238-6339367	+	190.792	235.006	273.496	278.546	0.374609	0.00261486	0.00413881
TCONS_00037410	chr15:41988100-41988883	+	152.774	137.319	30.7966	162.76	-0.58376	0.00261832	0.00414188
TCONS_00009503	chr1:175420397-175422011	+	285.531	262.201	146.512	263.373	-0.418251	0.00263929	0.00417262
TCONS_00023630	chr11:14741764-14742799	+	179.2	207.834	125.85	147.804	-0.500107	0.00266689	0.00421381
TCONS_00019305	chr10:61572531-61573584	+	255.686	183.856	59.5596	258.275	-0.467725	0.00268152	0.00423446
TCONS_00054388	chr2:198060124-198060555	+	207.942	265.822	268.273	78.768	-0.449062	0.00272997	0.00430848
TCONS_00072359	chr4:10740085-10740888	+	59.5895	178.537	78.0794	74.0654	-0.646283	0.00273506	0.00431402
TCONS_00011905	chr1:191674910-191675700	+	295.273	290.355	152.62	290.376	-0.402691	0.00273656	0.00431388
TCONS_00090622	chr7:129831180-129832585	+	144.82	163.35	75.5591	133.11	-0.562509	0.00273696	0.00431202
TCONS_00072033	chr4:123392284-123393047	+	250.837	216.068	107.45	233.83	-0.452173	0.00274647	0.00432449
TCONS_00043294	chr17:36413703-36414761	+	84.8264	94.8828	72.9581	192.792	0.564406	0.00276268	0.00434751
TCONS_00089675	chr7:12410984-12411852	+	441.058	627.696	766.847	489.468	0.233268	0.00282836	0.0044483
TCONS_00050793	chr2:187357787-187359045	+	99.2217	76.4436	200.014	60.4043	0.568002	0.00289021	0.00454296
TCONS_00029586	chr13:41873895-41874513	+	67.7241	34.7845	156.023	13.743	0.727803	0.00292246	0.00459099
TCONS_00099184	chr9:11493681-11494726	+	28.6269	68.6157	138.497	24.3985	0.744286	0.00297107	0.00466467
TCONS_00064477	chr3:164393256-164394763	+	75.455	33.3159	92.8637	84.6182	0.706379	0.00301257	0.0047271
TCONS_00029700	chr13:69255293-69256354	+	28.1956	47.3074	86.393	48.0618	0.832515	0.00302758	0.00474792
TCONS_00089794	chr7:54036571-54037603	+	139.138	138.958	102.842	82.3518	-0.586547	0.00308079	0.00482858
TCONS_00008880	chr1:8825507-8826246	+	97.1147	77.5914	143.562	114.959	0.565351	0.00311375	0.00487743
TCONS_00083550	chr6:136664548-136665253	+	178.135	91.4941	82.0778	96.396	-0.595264	0.00313176	0.00490282
TCONS_00100606	chr9:18879206-18880822	-	115.291	138.171	129.115	36.3934	-0.614865	0.00315665	0.00493895
TCONS_00064922	chr3:110640251-110640976	+	255.718	316.351	46.5598	386.679	-0.401027	0.00318838	0.00498574
TCONS_00013225	chr1:276675518-276676702	+	20.2152	127.191	4.07503	78.9674	-0.827877	0.00321732	0.0050281
TCONS_00010055	chr1:255561861-255563301	+	207.798	119.537	137.394	88.5525	-0.534787	0.00323992	0.00506052
TCONS_00083587	chr6:73460741-73462055	+	168.505	114.617	73.4435	116.445	-0.576271	0.00331109	0.00516871
TCONS_00020657	chr10:86848905-86849242	+	1541.48	2229.61	1542.97	2542.02	0.115351	0.0033208	0.00518091
TCONS_00100077	chr9:80031630-80032384	+	158.642	114.075	57.5632	123.942	-0.587394	0.00333827	0.00520518
TCONS_00095605	chr8:39621882-39623018	+	100.076	56.8117	38.2236	52.3735	-0.792195	0.00346367	0.00539762
TCONS_00046331	chr18:85981363-85981989	+	191.028	57.2345	107.823	54.2708	-0.615037	0.00347372	0.00541018
TCONS_00048677	chr19:58092439-58093159	+	274.103	109.5	167.438	106.189	-0.487403	0.00352599	0.00548846
TCONS_00094728	chr8:64546952-64547570	+	135.448	69.569	156.023	137.43	0.517386	0.00354971	0.00552222
TCONS_00009513	chr1:175837865-175838691	+	57.9322	95.4646	128.46	102.865	0.592653	0.00357842	0.00556371
TCONS_00053936	chr2:13849372-13850570	+	39.9582	0	84.5764	0	1.08176	0.0036057	0.00560292
TCONS_00100146	chr9:10792709-10793848	+	189.118	107.028	160.964	238.791	0.432807	0.0036196	0.00562132
TCONS_00083829	chr6:91845577-91847251	+	185.919	137.117	86.488	137.127	-0.530678	0.003692	0.00573048
TCONS_00034453	chr14:106063764-106065042	+	51.506	117.843	33.9798	66.5125	-0.752915	0.00370303	0.00574434
TCONS_00096031	chr8:24618698-24620096	+	218.317	189.819	75.9371	218.906	-0.469103	0.00371961	0.00576678
TCONS_00018623	chr10:81654290-81655104	+	205.748	132.096	100.726	135.694	-0.515005	0.00390287	0.00604745
TCONS_00035927	chr15:33168581-33169461	-	30.132	45.1397	121.482	10.7006	0.812353	0.00397348	0.00615335
TCONS_00076946	chr5:63216546-63218192	+	58.1784	39.2197	134.869	25.8256	0.722356	0.00401736	0.00621777
TCONS_00012982	chr1:205032597-205034623	+	41.3628	74.3568	19.0584	41.9682	-0.923123	0.00410152	0.00634444
TCONS_00071809	chr4:29788513-29790630	+	161.17	84.7168	41.0389	120.495	-0.606157	0.00411268	0.00635808
TCONS_00082339	chr6:95924655-95925805	+	72.8431	81.0631	134.253	96.0819	0.581682	0.00423335	0.00654092
TCONS_00066215	chr3:58954428-58958222	+	340.861	317.726	145.058	367.626	-0.361304	0.00431546	0.00666401
TCONS_00009279	chr1:116688668-116689735	+	44.8595	0	90.4291	0	1.01137	0.0043443	0.00670474
TCONS_00071115	chr4:155312296-155313106	+	162.457	106.198	107.177	73.4262	-0.572931	0.00443121	0.006835
TCONS_00018883	chr10:106948685-106949842	+	31.0297	55.7814	87.5709	58.7699	0.753381	0.00444481	0.0068521
TCONS_00033853	chr14:44098538-44099334	+	180.339	36.0211	90.8829	213.474	0.49233	0.0044675	0.00688318
TCONS_00089325	chr7:116683269-116684112	+	56.7653	110.549	34.3288	211.666	0.556067	0.00447515	0.00689107
TCONS_00037317	chr15:18889644-18890721	+	122.219	46.6052	22.3975	78.9142	-0.736721	0.00448501	0.00690235
TCONS_00058347	chr20:27668497-27669388	+	93.9937	72.4157	54.1358	190.739	0.557307	0.00448894	0.0069045
TCONS_00046139	chr18:28607289-28609192	+	132.105	188.477	76.0858	147.442	-0.520239	0.00453497	0.00697136
TCONS_00082977	chr6:137757260-137758691	+	46.0029	95.2283	77.5593	136.634	0.600855	0.00455872	0.00700393
TCONS_00042975	chr17:43952393-43953339	+	56.9152	68.21	122.38	71.8644	0.634501	0.00463695	0.00712009
TCONS_00012184	chr1:245518429-245519553	+	138.406	159.493	38.6313	166.358	-0.539275	0.00464365	0.00712636
TCONS_00083848	chr6:98567233-98568257	+	210.336	343.105	164.89	257.283	-0.390595	0.00470898	0.00722256
TCONS_00088578	chr7:109292204-109293065	+	187.582	8.32622	151.254	128.295	0.512923	0.00473914	0.00726473
TCONS_00064209	chr3:111285537-111286882	+	120.131	127.974	107.628	56.8815	-0.59278	0.00475633	0.00728697
TCONS_00023050	chr11:26947982-26949355	+	135.117	57.4594	77.3188	198.124	0.516322	0.00480755	0.0073613
TCONS_00104638	chrX:71943530-71944800	+	113.084	16.9407	45.5916	26.7724	-0.845442	0.00482389	0.00738218
TCONS_00095135	chr8:5461862-5463167	+	68.7834	43.9645	22.1849	156.33	0.662944	0.00482876	0.00738548
TCONS_00083766	chr6:34990007-34992116	+	158.943	275.523	167.067	153.206	-0.439941	0.00490679	0.00750062
TCONS_00099300	chr9:29565967-29566904	+	121.307	61.2128	190.479	72.5539	0.52719	0.00501654	0.00766407
TCONS_00013136	chr1:245096890-245097450	+	202.827	230.285	137.723	181.967	-0.438067	0.00515666	0.00787373
TCONS_00034441	chr14:92119026-92121748	+	164.949	200.319	90.4423	171.826	-0.477912	0.00520708	0.00794627
TCONS_00100245	chr9:29556443-29557672	+	272.658	93.362	117.778	145.241	-0.476755	0.00526575	0.0080313
TCONS_00071390	chr4:58376760-58378050	+	78.8603	66.713	59.8471	158.146	0.582537	0.00533496	0.0081323
TCONS_00100752	chr9:70736104-70737526	+	113.63	161.399	44.1151	143.476	-0.551992	0.00542974	0.00827216
TCONS_00046140	chr18:28609680-28610867	+	120.985	108.746	93.489	57.2858	-0.60755	0.0054455	0.00829152
TCONS_00027804	chr13:72700609-72701170	+	117.217	102.167	214.809	90.8215	0.47833	0.00547117	0.00832596
TCONS_00013141	chr1:247226810-247227771	+	37.3518	268.586	45.1769	168.017	-0.521072	0.00548711	0.00834556
TCONS_00083578	chr6:30589963-30590705	+	48.3613	135.237	45.4945	68.6967	-0.685101	0.00552074	0.00839202
TCONS_00023035	chr11:79984896-79986478	-	98.3621	99.7464	76.262	204.21	0.501566	0.00553639	0.00841111
TCONS_00082094	chr6:26795776-26796852	+	94.5298	86.6329	94.1571	165.874	0.521398	0.00572487	0.00869261
TCONS_00095321	chr8:111785828-111787564	+	110.328	107.431	38.9204	102.847	-0.619207	0.00588505	0.00893085
TCONS_00072009	chr4:118474771-118475939	+	107.582	104.373	41.3081	254.699	0.481874	0.00593107	0.00899567
TCONS_00043581	chr17:34161822-34162853	+	116.061	55.6372	88.9044	16.4863	-0.704127	0.00593828	0.0090016
TCONS_00019842	chr10:46014797-46015957	+	98.007	37.0915	4.15927	73.2726	-0.803012	0.00604159	0.0091531
TCONS_00077284	chr5:151301245-151302006	+	55.0147	75.3512	164.766	33.4919	0.604812	0.00605817	0.00917313
TCONS_00055920	chr2:30268041-30268523	+	235.582	490.368	189.957	387.48	-0.330207	0.00617194	0.0093402
TCONS_00100518	chr9:110942059-110943760	+	161.858	84.3385	65.2556	99.9641	-0.575425	0.00623323	0.00942771
TCONS_00034159	chr14:92528506-92529340	+	143.443	17.1909	46.265	50.9398	-0.724677	0.00631041	0.00953915
TCONS_00012481	chr1:11965925-11966441	-	104.253	180.471	65.3818	131.636	-0.531238	0.00636341	0.00961394
TCONS_00012013	chr1:215624529-215625842	+	95.7105	98.3179	58.7995	64.7408	-0.651286	0.00645664	0.00974938
TCONS_00077125	chr5:138269782-138271147	+	56.9939	52.5418	109.587	62.2763	0.64986	0.00655997	0.00989992
TCONS_00065520	chr3:65877945-65879645	+	147.87	126.582	73.8105	115.026	-0.539416	0.00657293	0.00991398
TCONS_00048806	chr19:25294267-25294884	+	77.5242	139.363	39.0689	261.54	0.470943	0.00657585	0.0099129
TCONS_00083823	chr6:76247366-76248338	+	49.2394	147.527	29.7775	96.1731	-0.643626	0.00666518	0.010042
TCONS_00023658	chr11:32384004-32384812	+	22.2079	141.947	47.7519	52.5769	-0.710322	0.00669819	0.0100862
TCONS_00083715	chr6:22413738-22415451	+	185.183	150.746	101.424	138.97	-0.482755	0.00682196	0.0102669
TCONS_00020377	chr10:1154515-1155848	+	40.4038	107.604	43.4385	44.6391	-0.748826	0.00693095	0.0104251
TCONS_00027093	chr12:6966797-6967967	+	51.1421	116.453	74.2275	29.0587	-0.698332	0.00698015	0.0104933
TCONS_00012148	chr1:236876569-236879438	+	118.94	60.0184	58.8892	53.3537	-0.673	0.00702842	0.0105601
TCONS_00070751	chr4:66977212-66977946	+	81.4795	87.8841	151.109	92.5926	0.524992	0.0071228	0.010696
TCONS_00073092	chr5:58844295-58845007	+	159.588	90.5959	121.908	47.7248	-0.560574	0.00713355	0.0107062
TCONS_00033903	chr14:108006041-108006896	-	181.901	176.076	50.7713	208.698	-0.464303	0.00714327	0.0107149
TCONS_00055345	chr2:60414094-60415438	+	102.41	144.078	71.8054	94.873	-0.56445	0.00718965	0.0107785
TCONS_00000010	chr1:1210602-1220206	+	1568.27	1636.82	903.25	1964.55	-0.16042	0.00720602	0.0107971
TCONS_00009341	chr1:140968714-140969424	+	126.345	171.607	149.418	59.8238	-0.509909	0.00726097	0.0108735
TCONS_00033893	chr14:73736662-73737879	-	167.173	159.101	79.2925	153.656	-0.486073	0.00727897	0.0108945
TCONS_00077883	chr5:143011311-143012007	+	463.977	576.648	325.622	537.024	-0.27061	0.00742595	0.0111083
TCONS_00064470	chr3:164241809-164243139	+	161.979	145.593	108.841	108.654	-0.499942	0.00743308	0.0111129
TCONS_00034219	chr14:114484306-114484781	+	352.279	135.703	192.751	178.717	-0.39359	0.00749764	0.0112033
TCONS_00064617	chr3:110141482-110143647	+	239.39	172.138	67.5597	238.036	-0.429366	0.00749959	0.0112
TCONS_00104359	chrX:71843640-71845492	+	90.4937	127.819	15.636	128.545	-0.598515	0.00754006	0.0112543
TCONS_00023165	chr11:70506610-70507725	+	37.5638	115.761	56.2508	167.7	0.546591	0.00754118	0.0112498
TCONS_00046430	chr18:32674467-32675022	+	172.338	374.351	208.442	214.204	-0.371271	0.00754991	0.0112567
TCONS_00082817	chr6:35090445-35091621	+	66.1458	24.3915	16.4109	130.098	0.694404	0.00790159	0.0117746
TCONS_00065570	chr3:92830930-92832118	+	115.846	54.327	20.3066	85.8565	-0.68072	0.00790739	0.0117768
TCONS_00012349	chr1:276684846-276686632	+	117.295	100.409	72.9606	71.4069	-0.592622	0.00819803	0.012203
TCONS_00009531	chr1:177969508-177971109	+	33.6446	44.8015	72.3432	58.4122	0.737097	0.00829592	0.0123419
TCONS_00072515	chr4:131809900-131811080	+	116.631	121.545	53.1548	108.048	-0.563151	0.00837643	0.0124549
TCONS_00099298	chr9:29557039-29558103	+	230.552	80.8699	86.1496	135.792	-0.48869	0.00840086	0.0124844
TCONS_00023657	chr11:32290831-32292011	+	55.78	158.008	69.5102	72.0317	-0.594952	0.00855087	0.0127004
TCONS_00023134	chr11:62002000-62003506	+	178.828	128.59	147.399	254.023	0.384918	0.0085689	0.0127203
TCONS_00065902	chr3:164373249-164374593	+	129.125	170.759	61.0346	151.797	-0.494692	0.00888089	0.0131762
TCONS_00100390	chr9:70942428-70943556	+	111.394	95.357	68.4345	67.8144	-0.60165	0.0089767	0.0133111
TCONS_00104653	chrX:100161109-100162151	+	114.837	6.88131	37.0386	32.6249	-0.805071	0.00900342	0.0133435
TCONS_00078387	chr5:116417780-116419108	+	99.1364	27.0023	21.801	51.2081	-0.788863	0.00901779	0.0133575
TCONS_00046175	chr18:33396439-33397640	+	114.593	35.8263	56.2436	35.3866	-0.715095	0.00901887	0.0133518
TCONS_00077754	chr5:74654147-74655331	+	171.829	224.098	122.251	172.293	-0.426751	0.00913226	0.0135124
TCONS_00071000	chr4:131805037-131806562	+	66.716	61.1426	63.2885	11.1493	-0.780442	0.00921064	0.0136209
TCONS_00082682	chr6:137255854-137256501	-	388.159	454.113	320.437	367.584	-0.291834	0.00925419	0.0136779
TCONS_00033249	chr14:16444812-16445304	+	242.951	174.699	195.899	327.854	0.326592	0.00942812	0.0139274
TCONS_00100491	chr9:98392334-98393881	+	127.667	69.5466	81.1058	192.341	0.471501	0.00947033	0.0139822
TCONS_00053946	chr2:20435610-20436676	+	44.9015	40.3592	90.5138	47.8366	0.698374	0.0094925	0.0140073
TCONS_00064830	chr3:20789011-20789516	+	792.976	822.684	553.512	840.607	-0.21277	0.00951487	0.0140328
TCONS_00011116	chr1:1210585-1220224	+	1572.2	1625.89	896.262	1975.15	-0.15545	0.00955208	0.01408
TCONS_00048799	chr19:22593064-22594345	+	65.3997	134.363	90.4008	185.799	0.467425	0.00965877	0.0142296
TCONS_00029693	chr13:68377100-68378581	+	60.6148	111.387	117.301	126.284	0.502002	0.00967758	0.0142496
TCONS_00023569	chr11:89818077-89819526	+	74.343	24.749	53.2845	0	-0.895053	0.0097082	0.0142869
TCONS_00012630	chr1:45883272-45884259	+	115.168	174.345	24.4378	180.816	-0.496219	0.00992192	0.0145936
TCONS_00090642	chr7:134865636-134867055	+	134.958	151.631	119.022	83.8713	-0.498262	0.0100075	0.0147115
TCONS_00055205	chr2:29127659-29128753	+	131.26	91.7634	88.1993	62.1512	-0.568865	0.0100087	0.0147053
TCONS_00089177	chr7:34266997-34268631	+	106.222	52.6767	76.79	150.888	0.518888	0.0100345	0.0147353
TCONS_00046448	chr18:56002253-56003379	+	90.3359	133.737	68.556	83.0314	-0.563818	0.0104644	0.0153583
TCONS_00104098	chrX:51303855-51304890	+	132.955	41.5668	97.8833	147.804	0.493416	0.0104874	0.0153837
TCONS_00100462	chr9:97509162-97509646	+	246.958	103.589	99.5652	157.861	-0.445449	0.0105436	0.015458
TCONS_00018583	chr10:73497916-73498476	+	224.177	140.73	163.546	106.147	-0.436211	0.0105639	0.0154793
TCONS_00046291	chr18:71794177-71795708	+	78.182	51.5335	37.8244	38.8699	-0.75816	0.0105884	0.0155068
TCONS_00089051	chr7:138111683-138113455	-	1451.42	1614.09	1339.02	1411.63	-0.156355	0.0106567	0.0155985
TCONS_00026802	chr12:25034895-25035963	+	112.044	87.2813	36.1378	95.4942	-0.598615	0.0106633	0.0155997
TCONS_00046039	chr18:84368349-84371133	+	206.508	152.301	230.558	225.648	0.346469	0.0106753	0.015609
TCONS_00071538	chr4:131795008-131796535	+	137.177	112.731	50.5645	122.482	-0.530237	0.0107227	0.0156699
TCONS_00072233	chr4:161764754-161765866	+	102.234	174.11	65.0797	129.935	-0.502882	0.0107265	0.0156671
TCONS_00034111	chr14:83777980-83779015	+	121.393	90.0615	51.2722	90.3247	-0.578558	0.0108401	0.0158244
TCONS_00019874	chr10:48991902-48993225	+	226.161	178.888	182.361	122.079	-0.411939	0.0108499	0.0158303
TCONS_00100464	chr9:97528528-97530932	+	107.075	92.5128	54.2123	77.8182	-0.596152	0.0109139	0.0159152
TCONS_00065529	chr3:72118769-72119560	+	310.023	289.988	378.021	343.715	0.266482	0.0109241	0.0159215
TCONS_00089175	chr7:31889740-31890584	+	269.316	118.912	68.5763	221.483	-0.420556	0.010927	0.0159172
TCONS_00077311	chr5:152406969-152407548	+	113.58	37.1235	158.188	58.6686	0.525028	0.0111283	0.0162017
TCONS_00037569	chr15:4194232-4196476	+	181.396	201.409	107.548	178.096	-0.422391	0.0111505	0.0162254
TCONS_00082029	chr6:11718959-11719503	+	109.885	52.6767	168.347	62.4363	0.505551	0.0112831	0.0164096
TCONS_00022756	chr11:56789224-56789865	+	37.313	55.8972	120.347	26.5014	0.655768	0.0113302	0.0164693
TCONS_00082985	chr6:146132126-146133125	+	53.8987	93.3037	33.8024	178.646	0.529311	0.0113873	0.0165435
TCONS_00078898	chr5:133715325-133716083	+	236.709	416.07	197.228	325.035	-0.321818	0.0113967	0.0165483
TCONS_00104544	chrX:25696975-25698033	+	113.102	33.8867	18.2395	72.297	-0.699134	0.0114349	0.0165949
TCONS_00019861	chr10:46816089-46817092	+	131.227	64.3375	52.9064	76.2575	-0.598442	0.01145	0.0166079
TCONS_00082532	chr6:136520205-136521715	+	47.5611	47.4997	92.6793	56.3001	0.64819	0.0115581	0.0167558
TCONS_00011051	chr1:263384339-263385990	+	47.1269	69.5129	67.2306	108.139	0.588339	0.0117217	0.0169839
TCONS_00043004	chr17:45525219-45525561	+	314.278	334.797	450.511	322.421	0.251956	0.0121931	0.0176577
TCONS_00027061	chr12:614625-616057	+	50.15	135.23	74.1354	47.4917	-0.608021	0.012471	0.0180505
TCONS_00104645	chrX:76301303-76303426	+	138.158	60.8238	56.8375	76.0979	-0.581911	0.0129585	0.0187461
TCONS_00020536	chr10:55620436-55621099	+	342.729	216.181	261.808	179.363	-0.341278	0.0130033	0.0188009
TCONS_00100043	chr9:119246869-119248047	+	55.8746	109.576	45.0535	187.6	0.491782	0.0130177	0.0188117
TCONS_00065799	chr3:147765947-147767287	+	156.306	128.451	115.231	88.8123	-0.480856	0.0130862	0.0189008
TCONS_00065323	chr3:8532805-8533811	+	178.413	92.6551	57.5441	135.165	-0.492231	0.0132915	0.0191871
TCONS_00077707	chr5:38843275-38843965	+	86.6677	93.4802	27.9532	221.599	0.47016	0.0134198	0.019362
TCONS_00023683	chr11:47178226-47180703	+	89.4203	156.404	58.4614	113.289	-0.517314	0.0134307	0.0193675
TCONS_00043539	chr17:21727925-21729076	+	98.7726	24.9209	29.3423	44.307	-0.748026	0.0136619	0.0196904
TCONS_00027241	chr12:43702436-43703662	+	39.0464	116.988	15.7422	83.1975	-0.657243	0.0137806	0.0198511
TCONS_00099343	chr9:46477254-46477829	+	322.311	161.986	184.438	191.997	-0.363491	0.0138114	0.0198849
TCONS_00020511	chr10:46595085-46596326	+	72.3278	173.362	167.185	157.536	0.402363	0.0139411	0.020061
TCONS_00025856	chr12:12971239-12972177	+	127.556	45.8607	123.423	117.775	0.475975	0.0140077	0.0201463
TCONS_00019355	chr10:72189834-72190966	+	269.573	164.702	85.2412	247.775	-0.383017	0.0140656	0.0202188
TCONS_00010292	chr1:129245239-129246754	+	237.021	142.029	238.897	235.681	0.324257	0.014067	0.0202102
TCONS_00026666	chr12:6962536-6964197	+	136.927	64.7762	23.2439	112.607	-0.57021	0.0140985	0.0202448
TCONS_00072140	chr4:132742053-132742938	+	141.945	121.51	81.7536	105.617	-0.491662	0.0147629	0.0211876
TCONS_00055227	chr2:33449109-33450475	+	306.666	304.519	190.754	298.708	-0.320412	0.0147881	0.0212126
TCONS_00045892	chr18:400202-400689	+	159.536	220.611	108.848	366.078	0.321145	0.0148695	0.0213182
TCONS_00096095	chr8:61163726-61164271	+	43.8736	262.901	114.974	109.063	-0.453442	0.0149333	0.0213984
TCONS_00009167	chr1:85124950-85126398	+	86.7934	227.848	113.308	117.418	-0.447528	0.0149376	0.0213933
TCONS_00043286	chr17:26800201-26801339	+	52.5789	63.0132	29.6772	141.907	0.569874	0.0153039	0.0219064
TCONS_00072323	chr4:81141152-81146874	-	119.649	83.0171	66.0104	71.5621	-0.558913	0.0157429	0.0225229
TCONS_00046440	chr18:51828288-51829896	+	89.3286	133.82	54.0214	100.455	-0.530618	0.0158324	0.0226391
TCONS_00030437	chr13:74996622-74997985	+	92.202	21.0475	35.4026	31.1838	-0.766205	0.0159125	0.0227417
TCONS_00082536	chr6:137252665-137253666	+	41.8375	114.606	134.94	84.8997	0.49081	0.0159638	0.022803
TCONS_00066478	chr3:175541988-175543478	+	40.1659	110.715	38.8645	57.0553	-0.65351	0.0159836	0.0228193
TCONS_00066196	chr3:37242023-37243847	+	298.617	306.752	280.474	205.099	-0.318127	0.0160221	0.0228623
TCONS_00082309	chr6:84858317-84859303	+	54.6086	36.3587	97.8503	43.095	0.631715	0.01628	0.0232181
TCONS_00045781	chr18:63185933-63186469	+	211.892	187.115	161.863	142.575	-0.390266	0.0164987	0.0235177
TCONS_00046332	chr18:85982067-85983682	+	133.413	111.033	56.7756	115.812	-0.502187	0.0165512	0.0235803
TCONS_00071852	chr4:58336274-58338746	+	142.877	130.6	80.0588	116.958	-0.473101	0.0166621	0.0237258
TCONS_00020150	chr10:92603043-92604717	+	146.59	85.698	106.668	55.8665	-0.515169	0.0166825	0.0237424
TCONS_00019574	chr10:85600516-85604488	+	252.001	333.594	232.415	236.304	-0.32118	0.0167701	0.0238546
TCONS_00054131	chr2:104693350-104694281	+	70.6826	77.0086	145.075	63.8934	0.500701	0.0168112	0.0239006
TCONS_00090257	chr7:142879355-142879922	+	284.676	315.898	212.54	269.586	-0.316932	0.0168602	0.0239579
TCONS_00089555	chr7:138111576-138134430	+	1258.78	1219.06	1004.74	1210.12	-0.161868	0.0170356	0.0241944
TCONS_00012344	chr1:276631217-276632182	+	173.587	96.5876	79.982	114.483	-0.474382	0.0170433	0.0241928
TCONS_00083697	chr6:11727469-11728560	+	186.463	210.321	123.818	179.176	-0.389065	0.0171372	0.0243135
TCONS_00056217	chr2:251487582-251488568	+	60.6762	145.435	63.6027	77.5709	-0.545953	0.0172156	0.0244119
TCONS_00049241	chr19:58157390-58158482	+	120.542	91.9313	53.0164	93.3974	-0.53723	0.0172157	0.0243994
TCONS_00023435	chr11:62011050-62011829	+	153.557	147.225	111.436	109.063	-0.447946	0.017227	0.0244027
TCONS_00104682	chrX:136295740-136298337	+	73.7643	11.0504	13.0109	32.7442	-0.890382	0.0172347	0.0244009
TCONS_00058528	chr20:27469456-27469720	+	429.381	0	109.334	417.322	0.294603	0.0175021	0.0247667
TCONS_00033948	chr14:13371445-13372891	+	91.052	9.92012	16.6859	41.1532	-0.80384	0.0175155	0.0247726
TCONS_00055929	chr2:33446952-33448351	+	136.886	133.291	79.3321	115.451	-0.472036	0.0175755	0.0248447
TCONS_00013233	chr1:280516563-280517018	+	196.998	314.79	243.564	373.112	0.268966	0.0176956	0.0250015
TCONS_00010701	chr1:102973987-102975180	+	90.2825	66.1217	40.4431	178.119	0.482764	0.0178767	0.0252443
TCONS_00045842	chr18:79777539-79779258	+	198.464	104.32	64.5727	158.269	-0.44227	0.018256	0.0257666
TCONS_00071396	chr4:58430252-58431635	+	60.5798	124.46	48.8474	202.839	0.443792	0.0182701	0.0257731
TCONS_00030714	chr13:50633484-50634268	+	53.4028	274.288	49.2118	195.064	-0.423824	0.0184785	0.0260536
TCONS_00054421	chr2:200013464-200014656	+	140.557	84.2254	93.0972	64.1765	-0.515252	0.0185227	0.0261023
TCONS_00064987	chr3:124884863-124885283	+	227.601	221.624	183.522	363.717	0.284733	0.0187758	0.0264453
TCONS_00053906	chr2:218547-219617	+	195.71	241.251	148.79	190.632	-0.364424	0.0190448	0.0268104
TCONS_00079042	chr5:166851655-166853060	+	110.745	112.303	41.214	114.959	-0.514209	0.0192124	0.0270323
TCONS_00023196	chr11:84016917-84018060	+	52.3491	94.1067	42.2108	163.595	0.490818	0.0197226	0.0277358
TCONS_00077646	chr5:147916040-147926080	-	302.694	321.436	179.192	326.562	-0.303411	0.0197642	0.02778
TCONS_00082334	chr6:94586460-94587281	+	145.711	78.5825	105.743	51.7454	-0.510142	0.0197933	0.0278065
TCONS_00104097	chrX:51289338-51290571	+	121.328	110.508	101.744	62.0442	-0.501273	0.0198147	0.0278223
TCONS_00030766	chr13:68371751-68374038	+	75.9062	116.065	52.7635	78.0795	-0.553053	0.0199622	0.028015
TCONS_00012176	chr1:244390099-244390811	+	176.386	90.5959	121.908	71.5872	-0.464444	0.0201365	0.0282451
TCONS_00072031	chr4:123383478-123384855	+	225.99	265.63	203.249	185.202	-0.339811	0.020379	0.0285704
TCONS_00082936	chr6:127687978-127688635	+	163.826	65.4456	29.3551	271.498	0.392002	0.0207375	0.029058
TCONS_00100258	chr9:38497884-38498416	+	202.246	53.8627	9.05987	175.565	-0.472159	0.0207575	0.0290711
TCONS_00009286	chr1:124815487-124816156	+	2145.22	3813.56	1340.56	4189.99	-0.107594	0.0208272	0.0291539
TCONS_00033831	chr14:108006427-108006946	+	195.786	165.628	55.7182	392.628	0.310961	0.0214628	0.030028
TCONS_00082464	chr6:127193358-127194316	+	124.896	74.8405	151.061	115.318	0.415382	0.0219951	0.030757
TCONS_00030755	chr13:54925480-54927721	+	304.512	188.874	163.692	227.661	-0.334246	0.0222971	0.0311633
TCONS_00071121	chr4:157520414-157521353	+	140.162	114.53	102.743	81.4495	-0.467539	0.0223573	0.0312314
TCONS_00030064	chr13:67342225-67342833	+	196.675	106.067	103.08	279.374	0.337197	0.0224825	0.0313903
TCONS_00046173	chr18:32826111-32827129	+	129.296	84.5206	33.1721	116.877	-0.510939	0.0226941	0.0316694
TCONS_00099696	chr9:121799422-121800706	+	116.512	128.464	90.1898	86.0625	-0.474998	0.0229289	0.0319808
TCONS_00010180	chr1:276172596-276174761	+	60.8275	33.1358	98.0942	43.2024	0.588557	0.0236317	0.032944
TCONS_00064307	chr3:124862693-124864186	+	52.1109	67.2563	103.431	68.3289	0.524987	0.0238751	0.0332664
TCONS_00030786	chr13:77746808-77748118	+	68.5211	104.017	51.5673	64.889	-0.567126	0.0238945	0.0332764
TCONS_00037751	chr15:57571167-57572278	+	150.796	251.719	151.989	160.653	-0.364531	0.0243872	0.0339452
TCONS_00079059	chr5:172551526-172552707	+	60.7994	157.874	61.2806	93.562	-0.497975	0.0245435	0.0341452
TCONS_00078932	chr5:143122484-143123228	+	144.694	221.578	155.562	125.606	-0.381483	0.0246924	0.0343349
TCONS_00104549	chrX:25722196-25724140	+	83.1342	36.9008	22.3446	52.485	-0.681774	0.0254962	0.0354345
TCONS_00095927	chr8:114635664-114636399	+	284.791	351.059	150.903	369.867	-0.28804	0.0256777	0.0356686
TCONS_00099293	chr9:29527235-29527898	+	153.326	43.2362	145.449	115.305	0.407703	0.0258066	0.0358294
TCONS_00009280	chr1:119256049-119256297	+	144.307	57.6482	232.719	34.1644	0.402174	0.0258724	0.0359024
TCONS_00055387	chr2:104136840-104138309	+	211.847	97.6491	82.1243	150.463	-0.412149	0.0258878	0.0359055
TCONS_00013047	chr1:218101158-218102428	+	259.151	592.924	341.937	374.814	-0.249508	0.0259648	0.035994
TCONS_00083199	chr6:26514848-26515968	+	320.539	108.843	155.077	182.129	-0.348632	0.026161	0.0362474
TCONS_00065528	chr3:72117010-72118259	+	340.16	258.379	181.567	306.25	-0.295105	0.0264962	0.0366932
TCONS_00011221	chr1:243608456-243610925	+	144.446	190.423	107.154	147.733	-0.393739	0.0267073	0.0369669
TCONS_00065340	chr3:9044886-9046088	+	84.6289	35.7965	40.1406	35.3572	-0.673633	0.0268951	0.0372078
TCONS_00100156	chr9:11409531-11410568	+	161.546	69.1446	51.1734	114.737	-0.475555	0.0271206	0.0375008
TCONS_00030756	chr13:54930610-54932851	+	304.512	169.666	157.23	220.073	-0.329705	0.0271244	0.0374869
TCONS_00018929	chr10:110863312-110863761	+	133.083	191.392	214.618	189.043	0.315037	0.0272831	0.0376872
TCONS_00026469	chr12:38329665-38331322	+	238.394	225.099	203.874	164.187	-0.332603	0.0275248	0.0380018
TCONS_00064829	chr3:20787795-20788897	+	124.879	123.633	118.205	200.526	0.359024	0.0276403	0.038142
TCONS_00083724	chr6:25592516-25593624	+	118.803	220.041	113.212	145.746	-0.387903	0.0280687	0.0387135
TCONS_00099473	chr9:79077479-79078524	+	62.9791	123.508	96.9476	32.5313	-0.526359	0.0286058	0.0394342
TCONS_00095575	chr8:23100426-23101836	+	144.307	45.7795	23.9563	108.522	-0.5209	0.0286579	0.0394862
TCONS_00011430	chr1:46740169-46741414	+	100.934	74.8826	58.133	177.513	0.42255	0.0287405	0.0395799
TCONS_00100098	chr9:119214295-119252049	+	146.482	130.643	104.379	101.619	-0.427907	0.0287558	0.039581
TCONS_00020050	chr10:81685016-81686506	+	216.896	101.087	110.116	131.227	-0.397865	0.0291518	0.0401057
TCONS_00072388	chr4:58331489-58334272	+	126.917	164.993	93.6642	125.282	-0.414947	0.0294037	0.0404319
TCONS_00082692	chr6:2693285-2694562	+	42.1742	106.703	37.7849	166.411	0.455831	0.0295217	0.0405737
TCONS_00046324	chr18:76634394-76635372	+	122.344	109.967	98.6499	69.5154	-0.466177	0.0295973	0.0406571
TCONS_00088602	chr7:116653151-116653358	+	316.712	172.529	255.375	327.19	0.251874	0.0296065	0.0406493
TCONS_00009278	chr1:116685153-116686897	+	61.775	74.0342	110.691	78.0007	0.47445	0.030228	0.0414816
TCONS_00058552	chr20:32082659-32083357	+	145.649	71.8747	82.8998	73.021	-0.480359	0.0302659	0.0415128
TCONS_00076968	chr5:75502180-75502893	+	92.2635	100.521	135.264	0	-0.511211	0.0304133	0.0416939
TCONS_00089617	chr7:138109242-138111444	-	897.314	573.539	637.781	981.934	0.139087	0.0305064	0.0418005
TCONS_00083122	chr6:3804715-3805710	+	138.294	79.2663	19.3932	136.658	-0.479396	0.0305716	0.0418688
TCONS_00090409	chr7:29378328-29379304	+	30.6486	146.923	123.565	113.194	0.415018	0.0309534	0.0423703
TCONS_00083152	chr6:9167044-9168756	+	181.795	108.936	64.8365	153.949	-0.410168	0.0316248	0.0432676
TCONS_00009993	chr1:238855724-238856938	+	108.438	141.772	135.13	49.0112	-0.442327	0.0318779	0.043592
TCONS_00056132	chr2:200042023-200043113	+	32.9353	138.15	39.8352	77.9738	-0.538266	0.032243	0.0440693
TCONS_00018282	chr10:29674619-29675482	+	110.903	166.139	128.547	78.768	-0.41828	0.032477	0.0443668
TCONS_00009012	chr1:51117694-51118929	+	19.381	23.2272	74.2308	0	0.800887	0.032934	0.0449685
TCONS_00055734	chr2:230898621-230900103	+	270.563	198.426	169.321	206.507	-0.319482	0.0332638	0.0453961
TCONS_00023866	chr12:3364129-3364783	+	155.433	120.533	154.82	51.9508	-0.416458	0.0335661	0.0457857
TCONS_00071855	chr4:58380690-58381843	+	160.876	80.8524	66.952	110.576	-0.44534	0.0337387	0.0459982
TCONS_00082030	chr6:11721919-11722947	+	296.818	83.6992	140.785	157.077	-0.353318	0.0338771	0.0461637
[truncated: 725 more rows]
