# Supplementary material for: Deficiency of a novel lncRNA-HRAT protects against myocardial ischemia reperfusion injury by targeting miR-370-3p/RNF41 pathway
Source: Front Cardiovasc Med. 2022 Sep 12;9:951463. doi: 10.3389/fcvm.2022.951463 (PMC9510651; doi:10.3389/fcvm.2022.951463)
Supplement: Supplementary file 3 [file Data_Sheet_1.ZIP]

Archive with 57 entries (45 files):
- Original Source Data╫ε╨┬░μ/
- Original Source Data╫ε╨┬░μ/Figure 1/
- Original Source Data╫ε╨┬░μ/Figure 1/Figure 1A/
- Original Source Data╫ε╨┬░μ/Figure 1/Figure 1A/Figure 1A.pdf
- Original Source Data╫ε╨┬░μ/Figure 1/Figure 1C.xlsx
- Original Source Data╫ε╨┬░μ/Figure 2/
- Original Source Data╫ε╨┬░μ/Figure 2/Figure 2A.xlsx
- Original Source Data╫ε╨┬░μ/Figure 2/Figure 2B.pptx
- Original Source Data╫ε╨┬░μ/Figure 2/Figure 2C.xlsx
- Original Source Data╫ε╨┬░μ/Figure 2/Figure 2D.pptx
- Original Source Data╫ε╨┬░μ/Figure 2/Figure 2E.docx
- Original Source Data╫ε╨┬░μ/Figure 3/
- Original Source Data╫ε╨┬░μ/Figure 3/Figure 3C.xlsx
- Original Source Data╫ε╨┬░μ/Figure 3/Figure 3D.xlsx
- Original Source Data╫ε╨┬░μ/Figure 3/Figure 3E/
- Original Source Data╫ε╨┬░μ/Figure 3/Figure 3E/12-3_Series118_z0.tif
- Original Source Data╫ε╨┬░μ/Figure 3/Figure 3E/18S DAPI.tif
- Original Source Data╫ε╨┬░μ/Figure 3/Figure 3E/18S Merge.tif
- Original Source Data╫ε╨┬░μ/Figure 3/Figure 3E/18S Probe.tif
- Original Source Data╫ε╨┬░μ/Figure 3/Figure 3E/LncRNA-HRAT DAPI.tif
- Original Source Data╫ε╨┬░μ/Figure 3/Figure 3E/LncRNA-HRAT Probe.tif
- Original Source Data╫ε╨┬░μ/Figure 3/Figure 3F.xlsx
- Original Source Data╫ε╨┬░μ/Figure 4/
- Original Source Data╫ε╨┬░μ/Figure 4/Figure 4A.xlsx
- Original Source Data╫ε╨┬░μ/Figure 4/Figure 4B.xlsx
- Original Source Data╫ε╨┬░μ/Figure 4/Figure 4C/
- Original Source Data╫ε╨┬░μ/Figure 4/Figure 4C/HRAT-CKO.JPG
- Original Source Data╫ε╨┬░μ/Figure 4/Figure 4C/HRAT-Flox.JPG
- Original Source Data╫ε╨┬░μ/Figure 4/Figure 4C/Infarct size.xlsx
- Original Source Data╫ε╨┬░μ/Figure 4/Figure 4D.xlsx
- Original Source Data╫ε╨┬░μ/Figure 4/Figure 4E/
- Original Source Data╫ε╨┬░μ/Figure 4/Figure 4E/EF.xlsx
- Original Source Data╫ε╨┬░μ/Figure 4/Figure 4E/FS.xlsx
- Original Source Data╫ε╨┬░μ/Figure 4/Figure 4E/HRAT-CKO+IR.tif
- Original Source Data╫ε╨┬░μ/Figure 4/Figure 4E/HRAT-CKO+Sham.tif
- Original Source Data╫ε╨┬░μ/Figure 4/Figure 4E/HRAT-Flox+IR.tif
- Original Source Data╫ε╨┬░μ/Figure 4/Figure 4E/HRAT-Flox+Sham.tif
- Original Source Data╫ε╨┬░μ/Figure 5/
- Original Source Data╫ε╨┬░μ/Figure 5/Figure 5B.xlsx
- Original Source Data╫ε╨┬░μ/Figure 5/Figure 5C.xlsx
- Original Source Data╫ε╨┬░μ/Figure 5/Figure 5D.xlsx
- Original Source Data╫ε╨┬░μ/Figure 5/Figure 5E.xlsx
- Original Source Data╫ε╨┬░μ/Figure 5/Figure 5F.xlsx
- Original Source Data╫ε╨┬░μ/Figure 5/Figure 5G.xlsx
- Original Source Data╫ε╨┬░μ/Figure 6/
- Original Source Data╫ε╨┬░μ/Figure 6/Figure 6A.xlsx
- Original Source Data╫ε╨┬░μ/Figure 6/Figure 6B.xlsx
- Original Source Data╫ε╨┬░μ/Figure 6/Figure 6C.xlsx
- Original Source Data╫ε╨┬░μ/Figure 6/Figure 6D.pptx
- Original Source Data╫ε╨┬░μ/Figure 6/Figure 6E.docx
- Original Source Data╫ε╨┬░μ/Figure 7/
- Original Source Data╫ε╨┬░μ/Figure 7/Figure 7B.xlsx
- Original Source Data╫ε╨┬░μ/Figure 7/Figure 7C.xlsx
- Original Source Data╫ε╨┬░μ/Figure 7/Figure 7D.pptx
- Original Source Data╫ε╨┬░μ/Figure 7/Figure 7E.pptx
- Original Source Data╫ε╨┬░μ/Figure 7/Figure 7F.pptx
- Original Source Data╫ε╨┬░μ/Figure 7/Figure 7G.pptx
