# Supplementary material for: Deficiency of a novel lncRNA-HRAT protects against myocardial ischemia reperfusion injury by targeting miR-370-3p/RNF41 pathway
Source: Front Cardiovasc Med. 2022 Sep 12;9:951463. doi: 10.3389/fcvm.2022.951463 (PMC9510651; doi:10.3389/fcvm.2022.951463)
Supplement: Supplementary file 3 [file Data_Sheet_1.ZIP › Original Source Data╫ε╨┬░μ/Figure 1/Figure 1C.xlsx]

## Sheet: Sheet1
		Ctrl					H/R
	TCONS_00029632	1	1	1	1	1	2.93	3.96	3.58	2.21205	3.40095
	TCONS_00029844	1	1	1	1	1	0.625	0.82	0.49	0.87061	0.76486
	TCONS_00030327	1	1	1	1	1	1.12	1.24	0.99	1.66995	1.6198
	TCONS_00078210	1	1	1	1	1	0.689655	1.01	0.72	1.34102	1.00791
	TCONS_00100522	1	1	1	1	1	0.833333	1.31	1.07	0.85557	0.72518
	TCONS_00033981	1	1	1	1	1	1.43	1.77	1.688	1.28259	1.08823
	TCONS_00078211	1	1	1	1	1	0.45	0.59	0.51	0.69101	0.64256
		Repeat 1	Repeat 2	Repeat 3	Repeat 4	Repeat 5	Repeat 1	Repeat 2	Repeat 3	Repeat 4	Repeat 5
