# Supplementary material for: Deficiency of a novel lncRNA-HRAT protects against myocardial ischemia reperfusion injury by targeting miR-370-3p/RNF41 pathway
Source: Front Cardiovasc Med. 2022 Sep 12;9:951463. doi: 10.3389/fcvm.2022.951463 (PMC9510651; doi:10.3389/fcvm.2022.951463)
Supplement: Supplementary file 3 [file Data_Sheet_1.ZIP › Original Source Data╫ε╨┬░μ/Figure 2/Figure 2C.xlsx]

## Sheet: Sheet1
	si-Ctrl	si-HRAT
Repeat 1	1	0.27827
Repeat 2	1	0.31169
Repeat 3	1	0.214747
