# Supplementary material for: Deficiency of a novel lncRNA-HRAT protects against myocardial ischemia reperfusion injury by targeting miR-370-3p/RNF41 pathway
Source: Front Cardiovasc Med. 2022 Sep 12;9:951463. doi: 10.3389/fcvm.2022.951463 (PMC9510651; doi:10.3389/fcvm.2022.951463)
Supplement: Supplementary file 3 [file Data_Sheet_1.ZIP › Original Source Data╫ε╨┬░μ/Figure 3/Figure 3F.xlsx]

## Sheet: Sheet1
	Cytoplasm			Nucleus
U6	26.9309	26.9308	24.2916	73.0691	73.0692	75.7084
GADPH	67.4336	60.9106	68.7862	32.5664	39.0894	31.2138
β-actin	70.6833	65.8977	80.6558	29.3167	34.1023	19.3442
lncRNA-HRAT	35.6824	37.1265	36.1611	64.3176	62.8735	63.8389
	Repeat 1	Repeat 2	Repeat 3	Repeat 1	Repeat 2	Repeat 3
