# Supplementary material for: Deficiency of a novel lncRNA-HRAT protects against myocardial ischemia reperfusion injury by targeting miR-370-3p/RNF41 pathway
Source: Front Cardiovasc Med. 2022 Sep 12;9:951463. doi: 10.3389/fcvm.2022.951463 (PMC9510651; doi:10.3389/fcvm.2022.951463)
Supplement: Supplementary file 3 [file Data_Sheet_1.ZIP › Original Source Data╫ε╨┬░μ/Figure 4/Figure 4A.xlsx]

## Sheet: Sheet1
	Sham	I/R
1	1	3.40791
2	0.576095	1.30185
3	0.594641	2.48695
4	0.907047	2.37311
5	1.06331	1.94493
