# Supplementary material for: Deficiency of a novel lncRNA-HRAT protects against myocardial ischemia reperfusion injury by targeting miR-370-3p/RNF41 pathway
Source: Front Cardiovasc Med. 2022 Sep 12;9:951463. doi: 10.3389/fcvm.2022.951463 (PMC9510651; doi:10.3389/fcvm.2022.951463)
Supplement: Supplementary file 3 [file Data_Sheet_1.ZIP › Original Source Data╫ε╨┬░μ/Figure 4/Figure 4B.xlsx]

## Sheet: Sheet1
	Heart		Liver		Kidney
	HRATF/F	HRAT CKO	HRATF/F	HRAT CKO	HRATF/F	HRAT CKO
1	1.1756	0.67747	0.38403	0.27482	1.22493	0.94234
2	0.94388	0.38257	0.3297	0.33678	0.5653	0.80612
3	0.57517	0.07895	0.57237	0.2705	0.66729	1.57111
4	1.56659	0.1717	0.45155	0.33809	0.58166	0.72245
5	1.13498	0.36263	0.26448	0.60915	0.95178	0.50901
