# Supplementary material for: Deficiency of a novel lncRNA-HRAT protects against myocardial ischemia reperfusion injury by targeting miR-370-3p/RNF41 pathway
Source: Front Cardiovasc Med. 2022 Sep 12;9:951463. doi: 10.3389/fcvm.2022.951463 (PMC9510651; doi:10.3389/fcvm.2022.951463)
Supplement: Supplementary file 3 [file Data_Sheet_1.ZIP › Original Source Data╫ε╨┬░μ/Figure 4/Figure 4C/Infarct size.xlsx]

## Sheet: Sheet1
	HRATF/F	HRAT CKO
1	38.8472	30.9074
2	39.809	30.4833
3	44.232	29.1553
4	40.8313	28.8255
5	41.2802	28.1291
