# Supplementary material for: Deficiency of a novel lncRNA-HRAT protects against myocardial ischemia reperfusion injury by targeting miR-370-3p/RNF41 pathway
Source: Front Cardiovasc Med. 2022 Sep 12;9:951463. doi: 10.3389/fcvm.2022.951463 (PMC9510651; doi:10.3389/fcvm.2022.951463)
Supplement: Supplementary file 3 [file Data_Sheet_1.ZIP › Original Source Data╫ε╨┬░μ/Figure 4/Figure 4D.xlsx]

## Sheet: Sheet1
	HRAT-Flox+Sham	HRAT-CKO+Sham	HRAT-Flox++I/R	HRAT-CKO+I/R
1	226.116	389.748	2600.39	2257.49
2	179.186	245.732	2604.86	2475.74
3	178.69	216.928	2700.46	2330.98
4	552.635	338.845	3400.92	2188.71
5	408.37	357.716	2579.53	2607.59
