# Supplementary material for: Deficiency of a novel lncRNA-HRAT protects against myocardial ischemia reperfusion injury by targeting miR-370-3p/RNF41 pathway
Source: Front Cardiovasc Med. 2022 Sep 12;9:951463. doi: 10.3389/fcvm.2022.951463 (PMC9510651; doi:10.3389/fcvm.2022.951463)
Supplement: Supplementary file 3 [file Data_Sheet_1.ZIP › Original Source Data╫ε╨┬░μ/Figure 4/Figure 4E/EF.xlsx]

## Sheet: Sheet1
		HRATF/F					HRAT CKO
	Sham	53.2864	53.7825	52.8736	54.9018	57.3709	55.6788	58.2535	59.6101	56.9119	55.6535
	I/R	29.8165	36.5264	34.7472	39.605	38.0163	44.064	47.9399	43.4582	48.1656	43.6468
		1	2	3	4	5	1	2	3	4	5
