# Supplementary material for: Deficiency of a novel lncRNA-HRAT protects against myocardial ischemia reperfusion injury by targeting miR-370-3p/RNF41 pathway
Source: Front Cardiovasc Med. 2022 Sep 12;9:951463. doi: 10.3389/fcvm.2022.951463 (PMC9510651; doi:10.3389/fcvm.2022.951463)
Supplement: Supplementary file 3 [file Data_Sheet_1.ZIP › Original Source Data╫ε╨┬░μ/Figure 4/Figure 4E/FS.xlsx]

## Sheet: Sheet1
		HRATF/F					HRAT CKO
	Sham	27.1357	25.9836	26.7605	26.5992	27.8261	26.9491	28.1967	31.5589	27.5966	27.004
	I/R	13.9442	17.3333	16.4557	19.0265	18.2203	21.6667	24.0283	21.2766	23.8866	21.4022
		1	2	3	4	5	1	2	3	4	5
