# Supplementary material for: Deficiency of a novel lncRNA-HRAT protects against myocardial ischemia reperfusion injury by targeting miR-370-3p/RNF41 pathway
Source: Front Cardiovasc Med. 2022 Sep 12;9:951463. doi: 10.3389/fcvm.2022.951463 (PMC9510651; doi:10.3389/fcvm.2022.951463)
Supplement: Supplementary file 3 [file Data_Sheet_1.ZIP › Original Source Data╫ε╨┬░μ/Figure 5/Figure 5F.xlsx]

## Sheet: Sheet1
	HRATF/F+I/R	HRAT CKO+I/R
1	1	2.80933
2	1.21865	2.84692
3	1.01957	2.2672
4	1.81483	2.5221
5	1	2.21095
