# Supplementary material for: Deficiency of a novel lncRNA-HRAT protects against myocardial ischemia reperfusion injury by targeting miR-370-3p/RNF41 pathway
Source: Front Cardiovasc Med. 2022 Sep 12;9:951463. doi: 10.3389/fcvm.2022.951463 (PMC9510651; doi:10.3389/fcvm.2022.951463)
Supplement: Supplementary file 3 [file Data_Sheet_1.ZIP › Original Source Data╫ε╨┬░μ/Figure 5/Figure 5G.xlsx]

## Sheet: Sheet1
	NC-mimic	miR-370-3p
Repeat 1	1	1.02073
Repeat 2	1	1.15895
Repeat 3	1	0.756466
