# Supplementary material for: Deficiency of a novel lncRNA-HRAT protects against myocardial ischemia reperfusion injury by targeting miR-370-3p/RNF41 pathway
Source: Front Cardiovasc Med. 2022 Sep 12;9:951463. doi: 10.3389/fcvm.2022.951463 (PMC9510651; doi:10.3389/fcvm.2022.951463)
Supplement: Supplementary file 3 [file Data_Sheet_1.ZIP › Original Source Data╫ε╨┬░μ/Figure 6/Figure 6A.xlsx]

## Sheet: Sheet1
	Sham	I/R
1	1.73449	0.93944
2	1.00744	0.64778
3	1.29012	0.5733
4	1.48695	1
5	1.45002	1.01654
