# Supplementary material for: Deficiency of a novel lncRNA-HRAT protects against myocardial ischemia reperfusion injury by targeting miR-370-3p/RNF41 pathway
Source: Front Cardiovasc Med. 2022 Sep 12;9:951463. doi: 10.3389/fcvm.2022.951463 (PMC9510651; doi:10.3389/fcvm.2022.951463)
Supplement: Supplementary file 3 [file Data_Sheet_1.ZIP › Original Source Data╫ε╨┬░μ/Figure 7/Figure 7B.xlsx]

## Sheet: Sheet1
		NC mimic			miR-370-3p
	RNF41 WT	1	1	1	0.697944	0.825633	0.788882
	RNF41 Mut	0.620134	0.639831	0.691388	0.797	0.629938	0.725251
		Repeat 1	Repeat 2	Repeat 3	Repeat 1	Repeat 2	Repeat 3
